# Supplementary material for: Novel target identification towards drug repurposing based on biological activity profiles
Source: PLoS One. 2025 May 6;20(5):e0319865. doi: 10.1371/journal.pone.0319865 (PMC12054903; doi:10.1371/journal.pone.0319865)
Supplement: Table S1 — (CSV) [file pone.0319865.s001.csv]

Gene	Count
AR	223
CYP2D6	158
KCNH2	127
HTR2A	117
SI	113
DRD2	101
HRH1	100
CHRM1	98
SLC6A4	97
CYP1A2	97
CYP3A4	96
SIGMAR1	92
HTR2C	88
CHRM3	82
ADRA1A	82
HTR1A	81
ADRA2A	81
HTR2B	80
CYP2C19	79
DRD3	78
ADRA2B	78
ADRA2C	75
CHRM2	74
CHRM4	73
ADRA1D	72
CA1	71
SLC6A2	69
PTGS2	67
PTGS1	66
CA2	66
ACHE	63
ADRA1B	60
CHRM5	58
NR3C1	58
SLC6A3	56
DRD1	56
DRD4	54
CA12	53
CA9	52
ADRB2	51
ADRB1	51
HTR6	50
HTR7	49
ESR1	47
TRPA1	45
HTR1B	44
CYP2C9	44
HTR1D	43
DRD5	38
CA4	37
GABRA1	35
MAOA	34
SCN1A	34
CA14	34
CA7	33
SCN2A	32
SHBG	31
SCN3A	31
GABRB3	30
CA6	30
ESR2	29
ABCB1	28
PPARG	27
GABRG2	26
MAOB	25
OPRM1	25
PGR	25
GABRB2	24
C5	24
HTR1E	24
ADORA3	23
NAPRT	22
TOP2A	22
GABRA3	22
ADRB3	21
KCNJ1	21
GABRA2	21
CYP19A1	21
GLRA1	21
NR1I2	20
LOX	20
GABRA5	20
KCNJ11	19
SLCO1B1	19
SERPINA6	18
CACNA1C	18
F2	18
ALOX5	18
EBP	18
BCHE	17
PPARA	17
CYP2B6	17
ACE	17
TBXAS1	17
KCNA7	17
HRH2	16
NR3C2	16
PDE5A	16
HTR1F	16
GABRB1	16
HTR5A	16
KCNJ6	15
EGFR	15
CHRNA2	15
SLC12A3	15
GABRG3	15
ABCC8	14
KCNK2	14
CHRNA1	14
OPRD1	14
SLC47A1	14
CACNA1H	13
PDE4B	13
CACNA1G	13
HSP90AA1	13
TRPV3	12
SLC22A6	12
AOX1	12
CALM1	12
NISCH	12
TNF	12
CACNA1I	12
AKR1C3	12
ADA	12
PDE4A	11
SLC12A1	11
KCNJ5	11
PDE4D	11
AKR1C1	11
HTR3B	11
ESRRG	11
TRPC5	11
KCNQ1	10
DHFR	10
TRPM3	10
TTR	10
ADORA1	10
PLA2G1B	10
TUBB	10
TYMS	10
OR51E2	10
GLRB	10
HMGCR	10
