# Supplementary material for: Novel target identification towards drug repurposing based on biological activity profiles
Source: PLoS One. 2025 May 6;20(5):e0319865. doi: 10.1371/journal.pone.0319865 (PMC12054903; doi:10.1371/journal.pone.0319865)
Supplement: Table S2 — (XLSX) [file pone.0319865.s002.xlsx]

## Sheet: Sheet1
KNN Parameter Configurations
{'n_neighbors': 7, 'p': 1}
{'n_neighbors': 7, 'p': 2}
{'n_neighbors': 7, 'p': 3}
{'n_neighbors': 9, 'p': 1}
{'n_neighbors': 9, 'p': 2}
{'n_neighbors': 9, 'p': 3}
{'n_neighbors': 17, 'p': 1}
{'n_neighbors': 17, 'p': 2}
{'n_neighbors': 17, 'p': 3}
{'n_neighbors': 25, 'p': 1}
{'n_neighbors': 25, 'p': 2}
{'n_neighbors': 25, 'p': 3}
{'n_neighbors': 31, 'p': 1}
{'n_neighbors': 31, 'p': 2}
{'n_neighbors': 31, 'p': 3}
{'n_neighbors': 33, 'p': 1}
{'n_neighbors': 33, 'p': 2}
{'n_neighbors': 33, 'p': 3}
