# Supplementary material for: Novel target identification towards drug repurposing based on biological activity profiles
Source: PLoS One. 2025 May 6;20(5):e0319865. doi: 10.1371/journal.pone.0319865 (PMC12054903; doi:10.1371/journal.pone.0319865)
Supplement: Table S3 — (XLSX) [file pone.0319865.s003.xlsx]

## Sheet: Sheet1
SVC Parameter Configurations
{'C': 0.001, 'gamma': 1, 'kernel': 'rbf'}
{'C': 0.001, 'gamma': 0.01, 'kernel': 'rbf'}
{'C': 0.001, 'gamma': 0.05, 'kernel': 'rbf'}
{'C': 0.001, 'gamma': 0.1, 'kernel': 'rbf'}
{'C': 0.001, 'gamma': 0.5, 'kernel': 'rbf'}
{'C': 0.001, 'gamma': 0.001, 'kernel': 'rbf'}
{'C': 0.01, 'gamma': 1, 'kernel': 'rbf'}
{'C': 0.01, 'gamma': 0.01, 'kernel': 'rbf'}
{'C': 0.01, 'gamma': 0.05, 'kernel': 'rbf'}
{'C': 0.01, 'gamma': 0.1, 'kernel': 'rbf'}
{'C': 0.01, 'gamma': 0.5, 'kernel': 'rbf'}
{'C': 0.01, 'gamma': 0.001, 'kernel': 'rbf'}
{'C': 0.1, 'gamma': 1, 'kernel': 'rbf'}
{'C': 0.1, 'gamma': 0.01, 'kernel': 'rbf'}
{'C': 0.1, 'gamma': 0.05, 'kernel': 'rbf'}
{'C': 0.1, 'gamma': 0.1, 'kernel': 'rbf'}
{'C': 0.1, 'gamma': 0.5, 'kernel': 'rbf'}
{'C': 0.1, 'gamma': 0.001, 'kernel': 'rbf'}
{'C': 1, 'gamma': 1, 'kernel': 'rbf'}
{'C': 1, 'gamma': 0.01, 'kernel': 'rbf'}
{'C': 1, 'gamma': 0.05, 'kernel': 'rbf'}
{'C': 1, 'gamma': 0.1, 'kernel': 'rbf'}
{'C': 1, 'gamma': 0.5, 'kernel': 'rbf'}
{'C': 1, 'gamma': 0.001, 'kernel': 'rbf'}
{'C': 10, 'gamma': 1, 'kernel': 'rbf'}
{'C': 10, 'gamma': 0.01, 'kernel': 'rbf'}
{'C': 10, 'gamma': 0.05, 'kernel': 'rbf'}
{'C': 10, 'gamma': 0.1, 'kernel': 'rbf'}
{'C': 10, 'gamma': 0.5, 'kernel': 'rbf'}
{'C': 10, 'gamma': 0.001, 'kernel': 'rbf'}
{'C': 15, 'gamma': 1, 'kernel': 'rbf'}
{'C': 15, 'gamma': 0.01, 'kernel': 'rbf'}
{'C': 15, 'gamma': 0.05, 'kernel': 'rbf'}
{'C': 15, 'gamma': 0.1, 'kernel': 'rbf'}
{'C': 15, 'gamma': 0.5, 'kernel': 'rbf'}
{'C': 15, 'gamma': 0.001, 'kernel': 'rbf'}
{'C': 20, 'gamma': 1, 'kernel': 'rbf'}
{'C': 20, 'gamma': 0.01, 'kernel': 'rbf'}
{'C': 20, 'gamma': 0.05, 'kernel': 'rbf'}
{'C': 20, 'gamma': 0.1, 'kernel': 'rbf'}
{'C': 20, 'gamma': 0.5, 'kernel': 'rbf'}
{'C': 20, 'gamma': 0.001, 'kernel': 'rbf'}
{'C': 50, 'gamma': 1, 'kernel': 'rbf'}
{'C': 50, 'gamma': 0.01, 'kernel': 'rbf'}
{'C': 50, 'gamma': 0.05, 'kernel': 'rbf'}
{'C': 50, 'gamma': 0.1, 'kernel': 'rbf'}
{'C': 50, 'gamma': 0.5, 'kernel': 'rbf'}
{'C': 50, 'gamma': 0.001, 'kernel': 'rbf'}
{'C': 100, 'gamma': 1, 'kernel': 'rbf'}
{'C': 100, 'gamma': 0.01, 'kernel': 'rbf'}
{'C': 100, 'gamma': 0.05, 'kernel': 'rbf'}
{'C': 100, 'gamma': 0.1, 'kernel': 'rbf'}
{'C': 100, 'gamma': 0.5, 'kernel': 'rbf'}
{'C': 100, 'gamma': 0.001, 'kernel': 'rbf'}
