# Supplementary material for: Novel target identification towards drug repurposing based on biological activity profiles
Source: PLoS One. 2025 May 6;20(5):e0319865. doi: 10.1371/journal.pone.0319865 (PMC12054903; doi:10.1371/journal.pone.0319865)
Supplement: Table S4 — (XLSX) [file pone.0319865.s004.xlsx]

## Sheet: Sheet1
RF Parameter Configurations
{'bootstrap': True, 'max_depth': 3, 'max_features': 'auto', 'min_samples_leaf': 2, 'min_samples_split': 2, 'n_estimators': 2}
{'bootstrap': True, 'max_depth': 3, 'max_features': 'auto', 'min_samples_leaf': 2, 'min_samples_split': 2, 'n_estimators': 5}
{'bootstrap': True, 'max_depth': 3, 'max_features': 'auto', 'min_samples_leaf': 2, 'min_samples_split': 2, 'n_estimators': 8}
{'bootstrap': True, 'max_depth': 3, 'max_features': 'auto', 'min_samples_leaf': 2, 'min_samples_split': 2, 'n_estimators': 11}
{'bootstrap': True, 'max_depth': 3, 'max_features': 'auto', 'min_samples_leaf': 2, 'min_samples_split': 2, 'n_estimators': 15}
{'bootstrap': True, 'max_depth': 3, 'max_features': 'auto', 'min_samples_leaf': 2, 'min_samples_split': 2, 'n_estimators': 17}
{'bootstrap': True, 'max_depth': 3, 'max_features': 'auto', 'min_samples_leaf': 2, 'min_samples_split': 2, 'n_estimators': 20}
{'bootstrap': True, 'max_depth': 3, 'max_features': 'auto', 'min_samples_leaf': 2, 'min_samples_split': 2, 'n_estimators': 25}
{'bootstrap': True, 'max_depth': 3, 'max_features': 'auto', 'min_samples_leaf': 2, 'min_samples_split': 2, 'n_estimators': 30}
{'bootstrap': True, 'max_depth': 3, 'max_features': 'auto', 'min_samples_leaf': 2, 'min_samples_split': 3, 'n_estimators': 2}
{'bootstrap': True, 'max_depth': 3, 'max_features': 'auto', 'min_samples_leaf': 2, 'min_samples_split': 3, 'n_estimators': 5}
{'bootstrap': True, 'max_depth': 3, 'max_features': 'auto', 'min_samples_leaf': 2, 'min_samples_split': 3, 'n_estimators': 8}
{'bootstrap': True, 'max_depth': 3, 'max_features': 'auto', 'min_samples_leaf': 2, 'min_samples_split': 3, 'n_estimators': 11}
{'bootstrap': True, 'max_depth': 3, 'max_features': 'auto', 'min_samples_leaf': 2, 'min_samples_split': 3, 'n_estimators': 15}
{'bootstrap': True, 'max_depth': 3, 'max_features': 'auto', 'min_samples_leaf': 2, 'min_samples_split': 3, 'n_estimators': 17}
{'bootstrap': True, 'max_depth': 3, 'max_features': 'auto', 'min_samples_leaf': 2, 'min_samples_split': 3, 'n_estimators': 20}
{'bootstrap': True, 'max_depth': 3, 'max_features': 'auto', 'min_samples_leaf': 2, 'min_samples_split': 3, 'n_estimators': 25}
{'bootstrap': True, 'max_depth': 3, 'max_features': 'auto', 'min_samples_leaf': 2, 'min_samples_split': 3, 'n_estimators': 30}
{'bootstrap': True, 'max_depth': 3, 'max_features': 'auto', 'min_samples_leaf': 2, 'min_samples_split': 4, 'n_estimators': 2}
{'bootstrap': True, 'max_depth': 3, 'max_features': 'auto', 'min_samples_leaf': 2, 'min_samples_split': 4, 'n_estimators': 5}
{'bootstrap': True, 'max_depth': 3, 'max_features': 'auto', 'min_samples_leaf': 2, 'min_samples_split': 4, 'n_estimators': 8}
{'bootstrap': True, 'max_depth': 3, 'max_features': 'auto', 'min_samples_leaf': 2, 'min_samples_split': 4, 'n_estimators': 11}
{'bootstrap': True, 'max_depth': 3, 'max_features': 'auto', 'min_samples_leaf': 2, 'min_samples_split': 4, 'n_estimators': 15}
{'bootstrap': True, 'max_depth': 3, 'max_features': 'auto', 'min_samples_leaf': 2, 'min_samples_split': 4, 'n_estimators': 17}
{'bootstrap': True, 'max_depth': 3, 'max_features': 'auto', 'min_samples_leaf': 2, 'min_samples_split': 4, 'n_estimators': 20}
{'bootstrap': True, 'max_depth': 3, 'max_features': 'auto', 'min_samples_leaf': 2, 'min_samples_split': 4, 'n_estimators': 25}
{'bootstrap': True, 'max_depth': 3, 'max_features': 'auto', 'min_samples_leaf': 2, 'min_samples_split': 4, 'n_estimators': 30}
{'bootstrap': True, 'max_depth': 3, 'max_features': 'auto', 'min_samples_leaf': 3, 'min_samples_split': 2, 'n_estimators': 2}
{'bootstrap': True, 'max_depth': 3, 'max_features': 'auto', 'min_samples_leaf': 3, 'min_samples_split': 2, 'n_estimators': 5}
{'bootstrap': True, 'max_depth': 3, 'max_features': 'auto', 'min_samples_leaf': 3, 'min_samples_split': 2, 'n_estimators': 8}
{'bootstrap': True, 'max_depth': 3, 'max_features': 'auto', 'min_samples_leaf': 3, 'min_samples_split': 2, 'n_estimators': 11}
{'bootstrap': True, 'max_depth': 3, 'max_features': 'auto', 'min_samples_leaf': 3, 'min_samples_split': 2, 'n_estimators': 15}
{'bootstrap': True, 'max_depth': 3, 'max_features': 'auto', 'min_samples_leaf': 3, 'min_samples_split': 2, 'n_estimators': 17}
{'bootstrap': True, 'max_depth': 3, 'max_features': 'auto', 'min_samples_leaf': 3, 'min_samples_split': 2, 'n_estimators': 20}
{'bootstrap': True, 'max_depth': 3, 'max_features': 'auto', 'min_samples_leaf': 3, 'min_samples_split': 2, 'n_estimators': 25}
{'bootstrap': True, 'max_depth': 3, 'max_features': 'auto', 'min_samples_leaf': 3, 'min_samples_split': 2, 'n_estimators': 30}
{'bootstrap': True, 'max_depth': 3, 'max_features': 'auto', 'min_samples_leaf': 3, 'min_samples_split': 3, 'n_estimators': 2}
{'bootstrap': True, 'max_depth': 3, 'max_features': 'auto', 'min_samples_leaf': 3, 'min_samples_split': 3, 'n_estimators': 5}
{'bootstrap': True, 'max_depth': 3, 'max_features': 'auto', 'min_samples_leaf': 3, 'min_samples_split': 3, 'n_estimators': 8}
{'bootstrap': True, 'max_depth': 3, 'max_features': 'auto', 'min_samples_leaf': 3, 'min_samples_split': 3, 'n_estimators': 11}
{'bootstrap': True, 'max_depth': 3, 'max_features': 'auto', 'min_samples_leaf': 3, 'min_samples_split': 3, 'n_estimators': 15}
{'bootstrap': True, 'max_depth': 3, 'max_features': 'auto', 'min_samples_leaf': 3, 'min_samples_split': 3, 'n_estimators': 17}
{'bootstrap': True, 'max_depth': 3, 'max_features': 'auto', 'min_samples_leaf': 3, 'min_samples_split': 3, 'n_estimators': 20}
{'bootstrap': True, 'max_depth': 3, 'max_features': 'auto', 'min_samples_leaf': 3, 'min_samples_split': 3, 'n_estimators': 25}
{'bootstrap': True, 'max_depth': 3, 'max_features': 'auto', 'min_samples_leaf': 3, 'min_samples_split': 3, 'n_estimators': 30}
{'bootstrap': True, 'max_depth': 3, 'max_features': 'auto', 'min_samples_leaf': 3, 'min_samples_split': 4, 'n_estimators': 2}
{'bootstrap': True, 'max_depth': 3, 'max_features': 'auto', 'min_samples_leaf': 3, 'min_samples_split': 4, 'n_estimators': 5}
{'bootstrap': True, 'max_depth': 3, 'max_features': 'auto', 'min_samples_leaf': 3, 'min_samples_split': 4, 'n_estimators': 8}
{'bootstrap': True, 'max_depth': 3, 'max_features': 'auto', 'min_samples_leaf': 3, 'min_samples_split': 4, 'n_estimators': 11}
{'bootstrap': True, 'max_depth': 3, 'max_features': 'auto', 'min_samples_leaf': 3, 'min_samples_split': 4, 'n_estimators': 15}
{'bootstrap': True, 'max_depth': 3, 'max_features': 'auto', 'min_samples_leaf': 3, 'min_samples_split': 4, 'n_estimators': 17}
{'bootstrap': True, 'max_depth': 3, 'max_features': 'auto', 'min_samples_leaf': 3, 'min_samples_split': 4, 'n_estimators': 20}
{'bootstrap': True, 'max_depth': 3, 'max_features': 'auto', 'min_samples_leaf': 3, 'min_samples_split': 4, 'n_estimators': 25}
{'bootstrap': True, 'max_depth': 3, 'max_features': 'auto', 'min_samples_leaf': 3, 'min_samples_split': 4, 'n_estimators': 30}
{'bootstrap': True, 'max_depth': 3, 'max_features': 'auto', 'min_samples_leaf': 4, 'min_samples_split': 2, 'n_estimators': 2}
{'bootstrap': True, 'max_depth': 3, 'max_features': 'auto', 'min_samples_leaf': 4, 'min_samples_split': 2, 'n_estimators': 5}
{'bootstrap': True, 'max_depth': 3, 'max_features': 'auto', 'min_samples_leaf': 4, 'min_samples_split': 2, 'n_estimators': 8}
{'bootstrap': True, 'max_depth': 3, 'max_features': 'auto', 'min_samples_leaf': 4, 'min_samples_split': 2, 'n_estimators': 11}
{'bootstrap': True, 'max_depth': 3, 'max_features': 'auto', 'min_samples_leaf': 4, 'min_samples_split': 2, 'n_estimators': 15}
{'bootstrap': True, 'max_depth': 3, 'max_features': 'auto', 'min_samples_leaf': 4, 'min_samples_split': 2, 'n_estimators': 17}
{'bootstrap': True, 'max_depth': 3, 'max_features': 'auto', 'min_samples_leaf': 4, 'min_samples_split': 2, 'n_estimators': 20}
{'bootstrap': True, 'max_depth': 3, 'max_features': 'auto', 'min_samples_leaf': 4, 'min_samples_split': 2, 'n_estimators': 25}
{'bootstrap': True, 'max_depth': 3, 'max_features': 'auto', 'min_samples_leaf': 4, 'min_samples_split': 2, 'n_estimators': 30}
{'bootstrap': True, 'max_depth': 3, 'max_features': 'auto', 'min_samples_leaf': 4, 'min_samples_split': 3, 'n_estimators': 2}
{'bootstrap': True, 'max_depth': 3, 'max_features': 'auto', 'min_samples_leaf': 4, 'min_samples_split': 3, 'n_estimators': 5}
{'bootstrap': True, 'max_depth': 3, 'max_features': 'auto', 'min_samples_leaf': 4, 'min_samples_split': 3, 'n_estimators': 8}
{'bootstrap': True, 'max_depth': 3, 'max_features': 'auto', 'min_samples_leaf': 4, 'min_samples_split': 3, 'n_estimators': 11}
{'bootstrap': True, 'max_depth': 3, 'max_features': 'auto', 'min_samples_leaf': 4, 'min_samples_split': 3, 'n_estimators': 15}
{'bootstrap': True, 'max_depth': 3, 'max_features': 'auto', 'min_samples_leaf': 4, 'min_samples_split': 3, 'n_estimators': 17}
{'bootstrap': True, 'max_depth': 3, 'max_features': 'auto', 'min_samples_leaf': 4, 'min_samples_split': 3, 'n_estimators': 20}
{'bootstrap': True, 'max_depth': 3, 'max_features': 'auto', 'min_samples_leaf': 4, 'min_samples_split': 3, 'n_estimators': 25}
{'bootstrap': True, 'max_depth': 3, 'max_features': 'auto', 'min_samples_leaf': 4, 'min_samples_split': 3, 'n_estimators': 30}
{'bootstrap': True, 'max_depth': 3, 'max_features': 'auto', 'min_samples_leaf': 4, 'min_samples_split': 4, 'n_estimators': 2}
{'bootstrap': True, 'max_depth': 3, 'max_features': 'auto', 'min_samples_leaf': 4, 'min_samples_split': 4, 'n_estimators': 5}
{'bootstrap': True, 'max_depth': 3, 'max_features': 'auto', 'min_samples_leaf': 4, 'min_samples_split': 4, 'n_estimators': 8}
{'bootstrap': True, 'max_depth': 3, 'max_features': 'auto', 'min_samples_leaf': 4, 'min_samples_split': 4, 'n_estimators': 11}
{'bootstrap': True, 'max_depth': 3, 'max_features': 'auto', 'min_samples_leaf': 4, 'min_samples_split': 4, 'n_estimators': 15}
{'bootstrap': True, 'max_depth': 3, 'max_features': 'auto', 'min_samples_leaf': 4, 'min_samples_split': 4, 'n_estimators': 17}
{'bootstrap': True, 'max_depth': 3, 'max_features': 'auto', 'min_samples_leaf': 4, 'min_samples_split': 4, 'n_estimators': 20}
{'bootstrap': True, 'max_depth': 3, 'max_features': 'auto', 'min_samples_leaf': 4, 'min_samples_split': 4, 'n_estimators': 25}
{'bootstrap': True, 'max_depth': 3, 'max_features': 'auto', 'min_samples_leaf': 4, 'min_samples_split': 4, 'n_estimators': 30}
{'bootstrap': True, 'max_depth': 3, 'max_features': 'sqrt', 'min_samples_leaf': 2, 'min_samples_split': 2, 'n_estimators': 2}
{'bootstrap': True, 'max_depth': 3, 'max_features': 'sqrt', 'min_samples_leaf': 2, 'min_samples_split': 2, 'n_estimators': 5}
{'bootstrap': True, 'max_depth': 3, 'max_features': 'sqrt', 'min_samples_leaf': 2, 'min_samples_split': 2, 'n_estimators': 8}
{'bootstrap': True, 'max_depth': 3, 'max_features': 'sqrt', 'min_samples_leaf': 2, 'min_samples_split': 2, 'n_estimators': 11}
{'bootstrap': True, 'max_depth': 3, 'max_features': 'sqrt', 'min_samples_leaf': 2, 'min_samples_split': 2, 'n_estimators': 15}
{'bootstrap': True, 'max_depth': 3, 'max_features': 'sqrt', 'min_samples_leaf': 2, 'min_samples_split': 2, 'n_estimators': 17}
{'bootstrap': True, 'max_depth': 3, 'max_features': 'sqrt', 'min_samples_leaf': 2, 'min_samples_split': 2, 'n_estimators': 20}
{'bootstrap': True, 'max_depth': 3, 'max_features': 'sqrt', 'min_samples_leaf': 2, 'min_samples_split': 2, 'n_estimators': 25}
{'bootstrap': True, 'max_depth': 3, 'max_features': 'sqrt', 'min_samples_leaf': 2, 'min_samples_split': 2, 'n_estimators': 30}
{'bootstrap': True, 'max_depth': 3, 'max_features': 'sqrt', 'min_samples_leaf': 2, 'min_samples_split': 3, 'n_estimators': 2}
{'bootstrap': True, 'max_depth': 3, 'max_features': 'sqrt', 'min_samples_leaf': 2, 'min_samples_split': 3, 'n_estimators': 5}
{'bootstrap': True, 'max_depth': 3, 'max_features': 'sqrt', 'min_samples_leaf': 2, 'min_samples_split': 3, 'n_estimators': 8}
{'bootstrap': True, 'max_depth': 3, 'max_features': 'sqrt', 'min_samples_leaf': 2, 'min_samples_split': 3, 'n_estimators': 11}
{'bootstrap': True, 'max_depth': 3, 'max_features': 'sqrt', 'min_samples_leaf': 2, 'min_samples_split': 3, 'n_estimators': 15}
{'bootstrap': True, 'max_depth': 3, 'max_features': 'sqrt', 'min_samples_leaf': 2, 'min_samples_split': 3, 'n_estimators': 17}
{'bootstrap': True, 'max_depth': 3, 'max_features': 'sqrt', 'min_samples_leaf': 2, 'min_samples_split': 3, 'n_estimators': 20}
{'bootstrap': True, 'max_depth': 3, 'max_features': 'sqrt', 'min_samples_leaf': 2, 'min_samples_split': 3, 'n_estimators': 25}
{'bootstrap': True, 'max_depth': 3, 'max_features': 'sqrt', 'min_samples_leaf': 2, 'min_samples_split': 3, 'n_estimators': 30}
{'bootstrap': True, 'max_depth': 3, 'max_features': 'sqrt', 'min_samples_leaf': 2, 'min_samples_split': 4, 'n_estimators': 2}
{'bootstrap': True, 'max_depth': 3, 'max_features': 'sqrt', 'min_samples_leaf': 2, 'min_samples_split': 4, 'n_estimators': 5}
{'bootstrap': True, 'max_depth': 3, 'max_features': 'sqrt', 'min_samples_leaf': 2, 'min_samples_split': 4, 'n_estimators': 8}
{'bootstrap': True, 'max_depth': 3, 'max_features': 'sqrt', 'min_samples_leaf': 2, 'min_samples_split': 4, 'n_estimators': 11}
{'bootstrap': True, 'max_depth': 3, 'max_features': 'sqrt', 'min_samples_leaf': 2, 'min_samples_split': 4, 'n_estimators': 15}
{'bootstrap': True, 'max_depth': 3, 'max_features': 'sqrt', 'min_samples_leaf': 2, 'min_samples_split': 4, 'n_estimators': 17}
{'bootstrap': True, 'max_depth': 3, 'max_features': 'sqrt', 'min_samples_leaf': 2, 'min_samples_split': 4, 'n_estimators': 20}
{'bootstrap': True, 'max_depth': 3, 'max_features': 'sqrt', 'min_samples_leaf': 2, 'min_samples_split': 4, 'n_estimators': 25}
{'bootstrap': True, 'max_depth': 3, 'max_features': 'sqrt', 'min_samples_leaf': 2, 'min_samples_split': 4, 'n_estimators': 30}
{'bootstrap': True, 'max_depth': 3, 'max_features': 'sqrt', 'min_samples_leaf': 3, 'min_samples_split': 2, 'n_estimators': 2}
{'bootstrap': True, 'max_depth': 3, 'max_features': 'sqrt', 'min_samples_leaf': 3, 'min_samples_split': 2, 'n_estimators': 5}
{'bootstrap': True, 'max_depth': 3, 'max_features': 'sqrt', 'min_samples_leaf': 3, 'min_samples_split': 2, 'n_estimators': 8}
{'bootstrap': True, 'max_depth': 3, 'max_features': 'sqrt', 'min_samples_leaf': 3, 'min_samples_split': 2, 'n_estimators': 11}
{'bootstrap': True, 'max_depth': 3, 'max_features': 'sqrt', 'min_samples_leaf': 3, 'min_samples_split': 2, 'n_estimators': 15}
{'bootstrap': True, 'max_depth': 3, 'max_features': 'sqrt', 'min_samples_leaf': 3, 'min_samples_split': 2, 'n_estimators': 17}
{'bootstrap': True, 'max_depth': 3, 'max_features': 'sqrt', 'min_samples_leaf': 3, 'min_samples_split': 2, 'n_estimators': 20}
{'bootstrap': True, 'max_depth': 3, 'max_features': 'sqrt', 'min_samples_leaf': 3, 'min_samples_split': 2, 'n_estimators': 25}
{'bootstrap': True, 'max_depth': 3, 'max_features': 'sqrt', 'min_samples_leaf': 3, 'min_samples_split': 2, 'n_estimators': 30}
{'bootstrap': True, 'max_depth': 3, 'max_features': 'sqrt', 'min_samples_leaf': 3, 'min_samples_split': 3, 'n_estimators': 2}
{'bootstrap': True, 'max_depth': 3, 'max_features': 'sqrt', 'min_samples_leaf': 3, 'min_samples_split': 3, 'n_estimators': 5}
{'bootstrap': True, 'max_depth': 3, 'max_features': 'sqrt', 'min_samples_leaf': 3, 'min_samples_split': 3, 'n_estimators': 8}
{'bootstrap': True, 'max_depth': 3, 'max_features': 'sqrt', 'min_samples_leaf': 3, 'min_samples_split': 3, 'n_estimators': 11}
{'bootstrap': True, 'max_depth': 3, 'max_features': 'sqrt', 'min_samples_leaf': 3, 'min_samples_split': 3, 'n_estimators': 15}
{'bootstrap': True, 'max_depth': 3, 'max_features': 'sqrt', 'min_samples_leaf': 3, 'min_samples_split': 3, 'n_estimators': 17}
{'bootstrap': True, 'max_depth': 3, 'max_features': 'sqrt', 'min_samples_leaf': 3, 'min_samples_split': 3, 'n_estimators': 20}
{'bootstrap': True, 'max_depth': 3, 'max_features': 'sqrt', 'min_samples_leaf': 3, 'min_samples_split': 3, 'n_estimators': 25}
{'bootstrap': True, 'max_depth': 3, 'max_features': 'sqrt', 'min_samples_leaf': 3, 'min_samples_split': 3, 'n_estimators': 30}
{'bootstrap': True, 'max_depth': 3, 'max_features': 'sqrt', 'min_samples_leaf': 3, 'min_samples_split': 4, 'n_estimators': 2}
{'bootstrap': True, 'max_depth': 3, 'max_features': 'sqrt', 'min_samples_leaf': 3, 'min_samples_split': 4, 'n_estimators': 5}
{'bootstrap': True, 'max_depth': 3, 'max_features': 'sqrt', 'min_samples_leaf': 3, 'min_samples_split': 4, 'n_estimators': 8}
{'bootstrap': True, 'max_depth': 3, 'max_features': 'sqrt', 'min_samples_leaf': 3, 'min_samples_split': 4, 'n_estimators': 11}
{'bootstrap': True, 'max_depth': 3, 'max_features': 'sqrt', 'min_samples_leaf': 3, 'min_samples_split': 4, 'n_estimators': 15}
{'bootstrap': True, 'max_depth': 3, 'max_features': 'sqrt', 'min_samples_leaf': 3, 'min_samples_split': 4, 'n_estimators': 17}
{'bootstrap': True, 'max_depth': 3, 'max_features': 'sqrt', 'min_samples_leaf': 3, 'min_samples_split': 4, 'n_estimators': 20}
{'bootstrap': True, 'max_depth': 3, 'max_features': 'sqrt', 'min_samples_leaf': 3, 'min_samples_split': 4, 'n_estimators': 25}
{'bootstrap': True, 'max_depth': 3, 'max_features': 'sqrt', 'min_samples_leaf': 3, 'min_samples_split': 4, 'n_estimators': 30}
{'bootstrap': True, 'max_depth': 3, 'max_features': 'sqrt', 'min_samples_leaf': 4, 'min_samples_split': 2, 'n_estimators': 2}
{'bootstrap': True, 'max_depth': 3, 'max_features': 'sqrt', 'min_samples_leaf': 4, 'min_samples_split': 2, 'n_estimators': 5}
{'bootstrap': True, 'max_depth': 3, 'max_features': 'sqrt', 'min_samples_leaf': 4, 'min_samples_split': 2, 'n_estimators': 8}
{'bootstrap': True, 'max_depth': 3, 'max_features': 'sqrt', 'min_samples_leaf': 4, 'min_samples_split': 2, 'n_estimators': 11}
{'bootstrap': True, 'max_depth': 3, 'max_features': 'sqrt', 'min_samples_leaf': 4, 'min_samples_split': 2, 'n_estimators': 15}
{'bootstrap': True, 'max_depth': 3, 'max_features': 'sqrt', 'min_samples_leaf': 4, 'min_samples_split': 2, 'n_estimators': 17}
{'bootstrap': True, 'max_depth': 3, 'max_features': 'sqrt', 'min_samples_leaf': 4, 'min_samples_split': 2, 'n_estimators': 20}
{'bootstrap': True, 'max_depth': 3, 'max_features': 'sqrt', 'min_samples_leaf': 4, 'min_samples_split': 2, 'n_estimators': 25}
{'bootstrap': True, 'max_depth': 3, 'max_features': 'sqrt', 'min_samples_leaf': 4, 'min_samples_split': 2, 'n_estimators': 30}
{'bootstrap': True, 'max_depth': 3, 'max_features': 'sqrt', 'min_samples_leaf': 4, 'min_samples_split': 3, 'n_estimators': 2}
{'bootstrap': True, 'max_depth': 3, 'max_features': 'sqrt', 'min_samples_leaf': 4, 'min_samples_split': 3, 'n_estimators': 5}
{'bootstrap': True, 'max_depth': 3, 'max_features': 'sqrt', 'min_samples_leaf': 4, 'min_samples_split': 3, 'n_estimators': 8}
{'bootstrap': True, 'max_depth': 3, 'max_features': 'sqrt', 'min_samples_leaf': 4, 'min_samples_split': 3, 'n_estimators': 11}
{'bootstrap': True, 'max_depth': 3, 'max_features': 'sqrt', 'min_samples_leaf': 4, 'min_samples_split': 3, 'n_estimators': 15}
{'bootstrap': True, 'max_depth': 3, 'max_features': 'sqrt', 'min_samples_leaf': 4, 'min_samples_split': 3, 'n_estimators': 17}
{'bootstrap': True, 'max_depth': 3, 'max_features': 'sqrt', 'min_samples_leaf': 4, 'min_samples_split': 3, 'n_estimators': 20}
{'bootstrap': True, 'max_depth': 3, 'max_features': 'sqrt', 'min_samples_leaf': 4, 'min_samples_split': 3, 'n_estimators': 25}
{'bootstrap': True, 'max_depth': 3, 'max_features': 'sqrt', 'min_samples_leaf': 4, 'min_samples_split': 3, 'n_estimators': 30}
{'bootstrap': True, 'max_depth': 3, 'max_features': 'sqrt', 'min_samples_leaf': 4, 'min_samples_split': 4, 'n_estimators': 2}
{'bootstrap': True, 'max_depth': 3, 'max_features': 'sqrt', 'min_samples_leaf': 4, 'min_samples_split': 4, 'n_estimators': 5}
{'bootstrap': True, 'max_depth': 3, 'max_features': 'sqrt', 'min_samples_leaf': 4, 'min_samples_split': 4, 'n_estimators': 8}
{'bootstrap': True, 'max_depth': 3, 'max_features': 'sqrt', 'min_samples_leaf': 4, 'min_samples_split': 4, 'n_estimators': 11}
{'bootstrap': True, 'max_depth': 3, 'max_features': 'sqrt', 'min_samples_leaf': 4, 'min_samples_split': 4, 'n_estimators': 15}
{'bootstrap': True, 'max_depth': 3, 'max_features': 'sqrt', 'min_samples_leaf': 4, 'min_samples_split': 4, 'n_estimators': 17}
{'bootstrap': True, 'max_depth': 3, 'max_features': 'sqrt', 'min_samples_leaf': 4, 'min_samples_split': 4, 'n_estimators': 20}
{'bootstrap': True, 'max_depth': 3, 'max_features': 'sqrt', 'min_samples_leaf': 4, 'min_samples_split': 4, 'n_estimators': 25}
{'bootstrap': True, 'max_depth': 3, 'max_features': 'sqrt', 'min_samples_leaf': 4, 'min_samples_split': 4, 'n_estimators': 30}
{'bootstrap': True, 'max_depth': 6, 'max_features': 'auto', 'min_samples_leaf': 2, 'min_samples_split': 2, 'n_estimators': 2}
{'bootstrap': True, 'max_depth': 6, 'max_features': 'auto', 'min_samples_leaf': 2, 'min_samples_split': 2, 'n_estimators': 5}
{'bootstrap': True, 'max_depth': 6, 'max_features': 'auto', 'min_samples_leaf': 2, 'min_samples_split': 2, 'n_estimators': 8}
{'bootstrap': True, 'max_depth': 6, 'max_features': 'auto', 'min_samples_leaf': 2, 'min_samples_split': 2, 'n_estimators': 11}
{'bootstrap': True, 'max_depth': 6, 'max_features': 'auto', 'min_samples_leaf': 2, 'min_samples_split': 2, 'n_estimators': 15}
{'bootstrap': True, 'max_depth': 6, 'max_features': 'auto', 'min_samples_leaf': 2, 'min_samples_split': 2, 'n_estimators': 17}
{'bootstrap': True, 'max_depth': 6, 'max_features': 'auto', 'min_samples_leaf': 2, 'min_samples_split': 2, 'n_estimators': 20}
{'bootstrap': True, 'max_depth': 6, 'max_features': 'auto', 'min_samples_leaf': 2, 'min_samples_split': 2, 'n_estimators': 25}
{'bootstrap': True, 'max_depth': 6, 'max_features': 'auto', 'min_samples_leaf': 2, 'min_samples_split': 2, 'n_estimators': 30}
{'bootstrap': True, 'max_depth': 6, 'max_features': 'auto', 'min_samples_leaf': 2, 'min_samples_split': 3, 'n_estimators': 2}
{'bootstrap': True, 'max_depth': 6, 'max_features': 'auto', 'min_samples_leaf': 2, 'min_samples_split': 3, 'n_estimators': 5}
{'bootstrap': True, 'max_depth': 6, 'max_features': 'auto', 'min_samples_leaf': 2, 'min_samples_split': 3, 'n_estimators': 8}
{'bootstrap': True, 'max_depth': 6, 'max_features': 'auto', 'min_samples_leaf': 2, 'min_samples_split': 3, 'n_estimators': 11}
{'bootstrap': True, 'max_depth': 6, 'max_features': 'auto', 'min_samples_leaf': 2, 'min_samples_split': 3, 'n_estimators': 15}
{'bootstrap': True, 'max_depth': 6, 'max_features': 'auto', 'min_samples_leaf': 2, 'min_samples_split': 3, 'n_estimators': 17}
{'bootstrap': True, 'max_depth': 6, 'max_features': 'auto', 'min_samples_leaf': 2, 'min_samples_split': 3, 'n_estimators': 20}
{'bootstrap': True, 'max_depth': 6, 'max_features': 'auto', 'min_samples_leaf': 2, 'min_samples_split': 3, 'n_estimators': 25}
{'bootstrap': True, 'max_depth': 6, 'max_features': 'auto', 'min_samples_leaf': 2, 'min_samples_split': 3, 'n_estimators': 30}
{'bootstrap': True, 'max_depth': 6, 'max_features': 'auto', 'min_samples_leaf': 2, 'min_samples_split': 4, 'n_estimators': 2}
{'bootstrap': True, 'max_depth': 6, 'max_features': 'auto', 'min_samples_leaf': 2, 'min_samples_split': 4, 'n_estimators': 5}
{'bootstrap': True, 'max_depth': 6, 'max_features': 'auto', 'min_samples_leaf': 2, 'min_samples_split': 4, 'n_estimators': 8}
{'bootstrap': True, 'max_depth': 6, 'max_features': 'auto', 'min_samples_leaf': 2, 'min_samples_split': 4, 'n_estimators': 11}
{'bootstrap': True, 'max_depth': 6, 'max_features': 'auto', 'min_samples_leaf': 2, 'min_samples_split': 4, 'n_estimators': 15}
{'bootstrap': True, 'max_depth': 6, 'max_features': 'auto', 'min_samples_leaf': 2, 'min_samples_split': 4, 'n_estimators': 17}
{'bootstrap': True, 'max_depth': 6, 'max_features': 'auto', 'min_samples_leaf': 2, 'min_samples_split': 4, 'n_estimators': 20}
{'bootstrap': True, 'max_depth': 6, 'max_features': 'auto', 'min_samples_leaf': 2, 'min_samples_split': 4, 'n_estimators': 25}
{'bootstrap': True, 'max_depth': 6, 'max_features': 'auto', 'min_samples_leaf': 2, 'min_samples_split': 4, 'n_estimators': 30}
{'bootstrap': True, 'max_depth': 6, 'max_features': 'auto', 'min_samples_leaf': 3, 'min_samples_split': 2, 'n_estimators': 2}
{'bootstrap': True, 'max_depth': 6, 'max_features': 'auto', 'min_samples_leaf': 3, 'min_samples_split': 2, 'n_estimators': 5}
{'bootstrap': True, 'max_depth': 6, 'max_features': 'auto', 'min_samples_leaf': 3, 'min_samples_split': 2, 'n_estimators': 8}
{'bootstrap': True, 'max_depth': 6, 'max_features': 'auto', 'min_samples_leaf': 3, 'min_samples_split': 2, 'n_estimators': 11}
{'bootstrap': True, 'max_depth': 6, 'max_features': 'auto', 'min_samples_leaf': 3, 'min_samples_split': 2, 'n_estimators': 15}
{'bootstrap': True, 'max_depth': 6, 'max_features': 'auto', 'min_samples_leaf': 3, 'min_samples_split': 2, 'n_estimators': 17}
{'bootstrap': True, 'max_depth': 6, 'max_features': 'auto', 'min_samples_leaf': 3, 'min_samples_split': 2, 'n_estimators': 20}
{'bootstrap': True, 'max_depth': 6, 'max_features': 'auto', 'min_samples_leaf': 3, 'min_samples_split': 2, 'n_estimators': 25}
{'bootstrap': True, 'max_depth': 6, 'max_features': 'auto', 'min_samples_leaf': 3, 'min_samples_split': 2, 'n_estimators': 30}
{'bootstrap': True, 'max_depth': 6, 'max_features': 'auto', 'min_samples_leaf': 3, 'min_samples_split': 3, 'n_estimators': 2}
{'bootstrap': True, 'max_depth': 6, 'max_features': 'auto', 'min_samples_leaf': 3, 'min_samples_split': 3, 'n_estimators': 5}
{'bootstrap': True, 'max_depth': 6, 'max_features': 'auto', 'min_samples_leaf': 3, 'min_samples_split': 3, 'n_estimators': 8}
{'bootstrap': True, 'max_depth': 6, 'max_features': 'auto', 'min_samples_leaf': 3, 'min_samples_split': 3, 'n_estimators': 11}
{'bootstrap': True, 'max_depth': 6, 'max_features': 'auto', 'min_samples_leaf': 3, 'min_samples_split': 3, 'n_estimators': 15}
{'bootstrap': True, 'max_depth': 6, 'max_features': 'auto', 'min_samples_leaf': 3, 'min_samples_split': 3, 'n_estimators': 17}
{'bootstrap': True, 'max_depth': 6, 'max_features': 'auto', 'min_samples_leaf': 3, 'min_samples_split': 3, 'n_estimators': 20}
{'bootstrap': True, 'max_depth': 6, 'max_features': 'auto', 'min_samples_leaf': 3, 'min_samples_split': 3, 'n_estimators': 25}
{'bootstrap': True, 'max_depth': 6, 'max_features': 'auto', 'min_samples_leaf': 3, 'min_samples_split': 3, 'n_estimators': 30}
{'bootstrap': True, 'max_depth': 6, 'max_features': 'auto', 'min_samples_leaf': 3, 'min_samples_split': 4, 'n_estimators': 2}
{'bootstrap': True, 'max_depth': 6, 'max_features': 'auto', 'min_samples_leaf': 3, 'min_samples_split': 4, 'n_estimators': 5}
{'bootstrap': True, 'max_depth': 6, 'max_features': 'auto', 'min_samples_leaf': 3, 'min_samples_split': 4, 'n_estimators': 8}
{'bootstrap': True, 'max_depth': 6, 'max_features': 'auto', 'min_samples_leaf': 3, 'min_samples_split': 4, 'n_estimators': 11}
{'bootstrap': True, 'max_depth': 6, 'max_features': 'auto', 'min_samples_leaf': 3, 'min_samples_split': 4, 'n_estimators': 15}
{'bootstrap': True, 'max_depth': 6, 'max_features': 'auto', 'min_samples_leaf': 3, 'min_samples_split': 4, 'n_estimators': 17}
{'bootstrap': True, 'max_depth': 6, 'max_features': 'auto', 'min_samples_leaf': 3, 'min_samples_split': 4, 'n_estimators': 20}
{'bootstrap': True, 'max_depth': 6, 'max_features': 'auto', 'min_samples_leaf': 3, 'min_samples_split': 4, 'n_estimators': 25}
{'bootstrap': True, 'max_depth': 6, 'max_features': 'auto', 'min_samples_leaf': 3, 'min_samples_split': 4, 'n_estimators': 30}
{'bootstrap': True, 'max_depth': 6, 'max_features': 'auto', 'min_samples_leaf': 4, 'min_samples_split': 2, 'n_estimators': 2}
{'bootstrap': True, 'max_depth': 6, 'max_features': 'auto', 'min_samples_leaf': 4, 'min_samples_split': 2, 'n_estimators': 5}
{'bootstrap': True, 'max_depth': 6, 'max_features': 'auto', 'min_samples_leaf': 4, 'min_samples_split': 2, 'n_estimators': 8}
{'bootstrap': True, 'max_depth': 6, 'max_features': 'auto', 'min_samples_leaf': 4, 'min_samples_split': 2, 'n_estimators': 11}
{'bootstrap': True, 'max_depth': 6, 'max_features': 'auto', 'min_samples_leaf': 4, 'min_samples_split': 2, 'n_estimators': 15}
{'bootstrap': True, 'max_depth': 6, 'max_features': 'auto', 'min_samples_leaf': 4, 'min_samples_split': 2, 'n_estimators': 17}
{'bootstrap': True, 'max_depth': 6, 'max_features': 'auto', 'min_samples_leaf': 4, 'min_samples_split': 2, 'n_estimators': 20}
{'bootstrap': True, 'max_depth': 6, 'max_features': 'auto', 'min_samples_leaf': 4, 'min_samples_split': 2, 'n_estimators': 25}
{'bootstrap': True, 'max_depth': 6, 'max_features': 'auto', 'min_samples_leaf': 4, 'min_samples_split': 2, 'n_estimators': 30}
{'bootstrap': True, 'max_depth': 6, 'max_features': 'auto', 'min_samples_leaf': 4, 'min_samples_split': 3, 'n_estimators': 2}
{'bootstrap': True, 'max_depth': 6, 'max_features': 'auto', 'min_samples_leaf': 4, 'min_samples_split': 3, 'n_estimators': 5}
{'bootstrap': True, 'max_depth': 6, 'max_features': 'auto', 'min_samples_leaf': 4, 'min_samples_split': 3, 'n_estimators': 8}
{'bootstrap': True, 'max_depth': 6, 'max_features': 'auto', 'min_samples_leaf': 4, 'min_samples_split': 3, 'n_estimators': 11}
{'bootstrap': True, 'max_depth': 6, 'max_features': 'auto', 'min_samples_leaf': 4, 'min_samples_split': 3, 'n_estimators': 15}
{'bootstrap': True, 'max_depth': 6, 'max_features': 'auto', 'min_samples_leaf': 4, 'min_samples_split': 3, 'n_estimators': 17}
{'bootstrap': True, 'max_depth': 6, 'max_features': 'auto', 'min_samples_leaf': 4, 'min_samples_split': 3, 'n_estimators': 20}
{'bootstrap': True, 'max_depth': 6, 'max_features': 'auto', 'min_samples_leaf': 4, 'min_samples_split': 3, 'n_estimators': 25}
{'bootstrap': True, 'max_depth': 6, 'max_features': 'auto', 'min_samples_leaf': 4, 'min_samples_split': 3, 'n_estimators': 30}
{'bootstrap': True, 'max_depth': 6, 'max_features': 'auto', 'min_samples_leaf': 4, 'min_samples_split': 4, 'n_estimators': 2}
{'bootstrap': True, 'max_depth': 6, 'max_features': 'auto', 'min_samples_leaf': 4, 'min_samples_split': 4, 'n_estimators': 5}
{'bootstrap': True, 'max_depth': 6, 'max_features': 'auto', 'min_samples_leaf': 4, 'min_samples_split': 4, 'n_estimators': 8}
{'bootstrap': True, 'max_depth': 6, 'max_features': 'auto', 'min_samples_leaf': 4, 'min_samples_split': 4, 'n_estimators': 11}
{'bootstrap': True, 'max_depth': 6, 'max_features': 'auto', 'min_samples_leaf': 4, 'min_samples_split': 4, 'n_estimators': 15}
{'bootstrap': True, 'max_depth': 6, 'max_features': 'auto', 'min_samples_leaf': 4, 'min_samples_split': 4, 'n_estimators': 17}
{'bootstrap': True, 'max_depth': 6, 'max_features': 'auto', 'min_samples_leaf': 4, 'min_samples_split': 4, 'n_estimators': 20}
{'bootstrap': True, 'max_depth': 6, 'max_features': 'auto', 'min_samples_leaf': 4, 'min_samples_split': 4, 'n_estimators': 25}
{'bootstrap': True, 'max_depth': 6, 'max_features': 'auto', 'min_samples_leaf': 4, 'min_samples_split': 4, 'n_estimators': 30}
{'bootstrap': True, 'max_depth': 6, 'max_features': 'sqrt', 'min_samples_leaf': 2, 'min_samples_split': 2, 'n_estimators': 2}
{'bootstrap': True, 'max_depth': 6, 'max_features': 'sqrt', 'min_samples_leaf': 2, 'min_samples_split': 2, 'n_estimators': 5}
{'bootstrap': True, 'max_depth': 6, 'max_features': 'sqrt', 'min_samples_leaf': 2, 'min_samples_split': 2, 'n_estimators': 8}
{'bootstrap': True, 'max_depth': 6, 'max_features': 'sqrt', 'min_samples_leaf': 2, 'min_samples_split': 2, 'n_estimators': 11}
{'bootstrap': True, 'max_depth': 6, 'max_features': 'sqrt', 'min_samples_leaf': 2, 'min_samples_split': 2, 'n_estimators': 15}
{'bootstrap': True, 'max_depth': 6, 'max_features': 'sqrt', 'min_samples_leaf': 2, 'min_samples_split': 2, 'n_estimators': 17}
{'bootstrap': True, 'max_depth': 6, 'max_features': 'sqrt', 'min_samples_leaf': 2, 'min_samples_split': 2, 'n_estimators': 20}
{'bootstrap': True, 'max_depth': 6, 'max_features': 'sqrt', 'min_samples_leaf': 2, 'min_samples_split': 2, 'n_estimators': 25}
{'bootstrap': True, 'max_depth': 6, 'max_features': 'sqrt', 'min_samples_leaf': 2, 'min_samples_split': 2, 'n_estimators': 30}
{'bootstrap': True, 'max_depth': 6, 'max_features': 'sqrt', 'min_samples_leaf': 2, 'min_samples_split': 3, 'n_estimators': 2}
{'bootstrap': True, 'max_depth': 6, 'max_features': 'sqrt', 'min_samples_leaf': 2, 'min_samples_split': 3, 'n_estimators': 5}
{'bootstrap': True, 'max_depth': 6, 'max_features': 'sqrt', 'min_samples_leaf': 2, 'min_samples_split': 3, 'n_estimators': 8}
{'bootstrap': True, 'max_depth': 6, 'max_features': 'sqrt', 'min_samples_leaf': 2, 'min_samples_split': 3, 'n_estimators': 11}
{'bootstrap': True, 'max_depth': 6, 'max_features': 'sqrt', 'min_samples_leaf': 2, 'min_samples_split': 3, 'n_estimators': 15}
{'bootstrap': True, 'max_depth': 6, 'max_features': 'sqrt', 'min_samples_leaf': 2, 'min_samples_split': 3, 'n_estimators': 17}
{'bootstrap': True, 'max_depth': 6, 'max_features': 'sqrt', 'min_samples_leaf': 2, 'min_samples_split': 3, 'n_estimators': 20}
{'bootstrap': True, 'max_depth': 6, 'max_features': 'sqrt', 'min_samples_leaf': 2, 'min_samples_split': 3, 'n_estimators': 25}
{'bootstrap': True, 'max_depth': 6, 'max_features': 'sqrt', 'min_samples_leaf': 2, 'min_samples_split': 3, 'n_estimators': 30}
{'bootstrap': True, 'max_depth': 6, 'max_features': 'sqrt', 'min_samples_leaf': 2, 'min_samples_split': 4, 'n_estimators': 2}
{'bootstrap': True, 'max_depth': 6, 'max_features': 'sqrt', 'min_samples_leaf': 2, 'min_samples_split': 4, 'n_estimators': 5}
{'bootstrap': True, 'max_depth': 6, 'max_features': 'sqrt', 'min_samples_leaf': 2, 'min_samples_split': 4, 'n_estimators': 8}
{'bootstrap': True, 'max_depth': 6, 'max_features': 'sqrt', 'min_samples_leaf': 2, 'min_samples_split': 4, 'n_estimators': 11}
{'bootstrap': True, 'max_depth': 6, 'max_features': 'sqrt', 'min_samples_leaf': 2, 'min_samples_split': 4, 'n_estimators': 15}
{'bootstrap': True, 'max_depth': 6, 'max_features': 'sqrt', 'min_samples_leaf': 2, 'min_samples_split': 4, 'n_estimators': 17}
{'bootstrap': True, 'max_depth': 6, 'max_features': 'sqrt', 'min_samples_leaf': 2, 'min_samples_split': 4, 'n_estimators': 20}
{'bootstrap': True, 'max_depth': 6, 'max_features': 'sqrt', 'min_samples_leaf': 2, 'min_samples_split': 4, 'n_estimators': 25}
{'bootstrap': True, 'max_depth': 6, 'max_features': 'sqrt', 'min_samples_leaf': 2, 'min_samples_split': 4, 'n_estimators': 30}
{'bootstrap': True, 'max_depth': 6, 'max_features': 'sqrt', 'min_samples_leaf': 3, 'min_samples_split': 2, 'n_estimators': 2}
{'bootstrap': True, 'max_depth': 6, 'max_features': 'sqrt', 'min_samples_leaf': 3, 'min_samples_split': 2, 'n_estimators': 5}
{'bootstrap': True, 'max_depth': 6, 'max_features': 'sqrt', 'min_samples_leaf': 3, 'min_samples_split': 2, 'n_estimators': 8}
{'bootstrap': True, 'max_depth': 6, 'max_features': 'sqrt', 'min_samples_leaf': 3, 'min_samples_split': 2, 'n_estimators': 11}
{'bootstrap': True, 'max_depth': 6, 'max_features': 'sqrt', 'min_samples_leaf': 3, 'min_samples_split': 2, 'n_estimators': 15}
{'bootstrap': True, 'max_depth': 6, 'max_features': 'sqrt', 'min_samples_leaf': 3, 'min_samples_split': 2, 'n_estimators': 17}
{'bootstrap': True, 'max_depth': 6, 'max_features': 'sqrt', 'min_samples_leaf': 3, 'min_samples_split': 2, 'n_estimators': 20}
{'bootstrap': True, 'max_depth': 6, 'max_features': 'sqrt', 'min_samples_leaf': 3, 'min_samples_split': 2, 'n_estimators': 25}
{'bootstrap': True, 'max_depth': 6, 'max_features': 'sqrt', 'min_samples_leaf': 3, 'min_samples_split': 2, 'n_estimators': 30}
{'bootstrap': True, 'max_depth': 6, 'max_features': 'sqrt', 'min_samples_leaf': 3, 'min_samples_split': 3, 'n_estimators': 2}
{'bootstrap': True, 'max_depth': 6, 'max_features': 'sqrt', 'min_samples_leaf': 3, 'min_samples_split': 3, 'n_estimators': 5}
{'bootstrap': True, 'max_depth': 6, 'max_features': 'sqrt', 'min_samples_leaf': 3, 'min_samples_split': 3, 'n_estimators': 8}
{'bootstrap': True, 'max_depth': 6, 'max_features': 'sqrt', 'min_samples_leaf': 3, 'min_samples_split': 3, 'n_estimators': 11}
{'bootstrap': True, 'max_depth': 6, 'max_features': 'sqrt', 'min_samples_leaf': 3, 'min_samples_split': 3, 'n_estimators': 15}
{'bootstrap': True, 'max_depth': 6, 'max_features': 'sqrt', 'min_samples_leaf': 3, 'min_samples_split': 3, 'n_estimators': 17}
{'bootstrap': True, 'max_depth': 6, 'max_features': 'sqrt', 'min_samples_leaf': 3, 'min_samples_split': 3, 'n_estimators': 20}
{'bootstrap': True, 'max_depth': 6, 'max_features': 'sqrt', 'min_samples_leaf': 3, 'min_samples_split': 3, 'n_estimators': 25}
{'bootstrap': True, 'max_depth': 6, 'max_features': 'sqrt', 'min_samples_leaf': 3, 'min_samples_split': 3, 'n_estimators': 30}
{'bootstrap': True, 'max_depth': 6, 'max_features': 'sqrt', 'min_samples_leaf': 3, 'min_samples_split': 4, 'n_estimators': 2}
{'bootstrap': True, 'max_depth': 6, 'max_features': 'sqrt', 'min_samples_leaf': 3, 'min_samples_split': 4, 'n_estimators': 5}
{'bootstrap': True, 'max_depth': 6, 'max_features': 'sqrt', 'min_samples_leaf': 3, 'min_samples_split': 4, 'n_estimators': 8}
{'bootstrap': True, 'max_depth': 6, 'max_features': 'sqrt', 'min_samples_leaf': 3, 'min_samples_split': 4, 'n_estimators': 11}
{'bootstrap': True, 'max_depth': 6, 'max_features': 'sqrt', 'min_samples_leaf': 3, 'min_samples_split': 4, 'n_estimators': 15}
{'bootstrap': True, 'max_depth': 6, 'max_features': 'sqrt', 'min_samples_leaf': 3, 'min_samples_split': 4, 'n_estimators': 17}
{'bootstrap': True, 'max_depth': 6, 'max_features': 'sqrt', 'min_samples_leaf': 3, 'min_samples_split': 4, 'n_estimators': 20}
{'bootstrap': True, 'max_depth': 6, 'max_features': 'sqrt', 'min_samples_leaf': 3, 'min_samples_split': 4, 'n_estimators': 25}
{'bootstrap': True, 'max_depth': 6, 'max_features': 'sqrt', 'min_samples_leaf': 3, 'min_samples_split': 4, 'n_estimators': 30}
{'bootstrap': True, 'max_depth': 6, 'max_features': 'sqrt', 'min_samples_leaf': 4, 'min_samples_split': 2, 'n_estimators': 2}
{'bootstrap': True, 'max_depth': 6, 'max_features': 'sqrt', 'min_samples_leaf': 4, 'min_samples_split': 2, 'n_estimators': 5}
{'bootstrap': True, 'max_depth': 6, 'max_features': 'sqrt', 'min_samples_leaf': 4, 'min_samples_split': 2, 'n_estimators': 8}
{'bootstrap': True, 'max_depth': 6, 'max_features': 'sqrt', 'min_samples_leaf': 4, 'min_samples_split': 2, 'n_estimators': 11}
{'bootstrap': True, 'max_depth': 6, 'max_features': 'sqrt', 'min_samples_leaf': 4, 'min_samples_split': 2, 'n_estimators': 15}
{'bootstrap': True, 'max_depth': 6, 'max_features': 'sqrt', 'min_samples_leaf': 4, 'min_samples_split': 2, 'n_estimators': 17}
{'bootstrap': True, 'max_depth': 6, 'max_features': 'sqrt', 'min_samples_leaf': 4, 'min_samples_split': 2, 'n_estimators': 20}
{'bootstrap': True, 'max_depth': 6, 'max_features': 'sqrt', 'min_samples_leaf': 4, 'min_samples_split': 2, 'n_estimators': 25}
{'bootstrap': True, 'max_depth': 6, 'max_features': 'sqrt', 'min_samples_leaf': 4, 'min_samples_split': 2, 'n_estimators': 30}
{'bootstrap': True, 'max_depth': 6, 'max_features': 'sqrt', 'min_samples_leaf': 4, 'min_samples_split': 3, 'n_estimators': 2}
{'bootstrap': True, 'max_depth': 6, 'max_features': 'sqrt', 'min_samples_leaf': 4, 'min_samples_split': 3, 'n_estimators': 5}
{'bootstrap': True, 'max_depth': 6, 'max_features': 'sqrt', 'min_samples_leaf': 4, 'min_samples_split': 3, 'n_estimators': 8}
{'bootstrap': True, 'max_depth': 6, 'max_features': 'sqrt', 'min_samples_leaf': 4, 'min_samples_split': 3, 'n_estimators': 11}
{'bootstrap': True, 'max_depth': 6, 'max_features': 'sqrt', 'min_samples_leaf': 4, 'min_samples_split': 3, 'n_estimators': 15}
{'bootstrap': True, 'max_depth': 6, 'max_features': 'sqrt', 'min_samples_leaf': 4, 'min_samples_split': 3, 'n_estimators': 17}
{'bootstrap': True, 'max_depth': 6, 'max_features': 'sqrt', 'min_samples_leaf': 4, 'min_samples_split': 3, 'n_estimators': 20}
{'bootstrap': True, 'max_depth': 6, 'max_features': 'sqrt', 'min_samples_leaf': 4, 'min_samples_split': 3, 'n_estimators': 25}
{'bootstrap': True, 'max_depth': 6, 'max_features': 'sqrt', 'min_samples_leaf': 4, 'min_samples_split': 3, 'n_estimators': 30}
{'bootstrap': True, 'max_depth': 6, 'max_features': 'sqrt', 'min_samples_leaf': 4, 'min_samples_split': 4, 'n_estimators': 2}
{'bootstrap': True, 'max_depth': 6, 'max_features': 'sqrt', 'min_samples_leaf': 4, 'min_samples_split': 4, 'n_estimators': 5}
{'bootstrap': True, 'max_depth': 6, 'max_features': 'sqrt', 'min_samples_leaf': 4, 'min_samples_split': 4, 'n_estimators': 8}
{'bootstrap': True, 'max_depth': 6, 'max_features': 'sqrt', 'min_samples_leaf': 4, 'min_samples_split': 4, 'n_estimators': 11}
{'bootstrap': True, 'max_depth': 6, 'max_features': 'sqrt', 'min_samples_leaf': 4, 'min_samples_split': 4, 'n_estimators': 15}
{'bootstrap': True, 'max_depth': 6, 'max_features': 'sqrt', 'min_samples_leaf': 4, 'min_samples_split': 4, 'n_estimators': 17}
{'bootstrap': True, 'max_depth': 6, 'max_features': 'sqrt', 'min_samples_leaf': 4, 'min_samples_split': 4, 'n_estimators': 20}
{'bootstrap': True, 'max_depth': 6, 'max_features': 'sqrt', 'min_samples_leaf': 4, 'min_samples_split': 4, 'n_estimators': 25}
{'bootstrap': True, 'max_depth': 6, 'max_features': 'sqrt', 'min_samples_leaf': 4, 'min_samples_split': 4, 'n_estimators': 30}
{'bootstrap': True, 'max_depth': 9, 'max_features': 'auto', 'min_samples_leaf': 2, 'min_samples_split': 2, 'n_estimators': 2}
{'bootstrap': True, 'max_depth': 9, 'max_features': 'auto', 'min_samples_leaf': 2, 'min_samples_split': 2, 'n_estimators': 5}
{'bootstrap': True, 'max_depth': 9, 'max_features': 'auto', 'min_samples_leaf': 2, 'min_samples_split': 2, 'n_estimators': 8}
{'bootstrap': True, 'max_depth': 9, 'max_features': 'auto', 'min_samples_leaf': 2, 'min_samples_split': 2, 'n_estimators': 11}
{'bootstrap': True, 'max_depth': 9, 'max_features': 'auto', 'min_samples_leaf': 2, 'min_samples_split': 2, 'n_estimators': 15}
{'bootstrap': True, 'max_depth': 9, 'max_features': 'auto', 'min_samples_leaf': 2, 'min_samples_split': 2, 'n_estimators': 17}
{'bootstrap': True, 'max_depth': 9, 'max_features': 'auto', 'min_samples_leaf': 2, 'min_samples_split': 2, 'n_estimators': 20}
{'bootstrap': True, 'max_depth': 9, 'max_features': 'auto', 'min_samples_leaf': 2, 'min_samples_split': 2, 'n_estimators': 25}
{'bootstrap': True, 'max_depth': 9, 'max_features': 'auto', 'min_samples_leaf': 2, 'min_samples_split': 2, 'n_estimators': 30}
{'bootstrap': True, 'max_depth': 9, 'max_features': 'auto', 'min_samples_leaf': 2, 'min_samples_split': 3, 'n_estimators': 2}
{'bootstrap': True, 'max_depth': 9, 'max_features': 'auto', 'min_samples_leaf': 2, 'min_samples_split': 3, 'n_estimators': 5}
{'bootstrap': True, 'max_depth': 9, 'max_features': 'auto', 'min_samples_leaf': 2, 'min_samples_split': 3, 'n_estimators': 8}
{'bootstrap': True, 'max_depth': 9, 'max_features': 'auto', 'min_samples_leaf': 2, 'min_samples_split': 3, 'n_estimators': 11}
{'bootstrap': True, 'max_depth': 9, 'max_features': 'auto', 'min_samples_leaf': 2, 'min_samples_split': 3, 'n_estimators': 15}
{'bootstrap': True, 'max_depth': 9, 'max_features': 'auto', 'min_samples_leaf': 2, 'min_samples_split': 3, 'n_estimators': 17}
{'bootstrap': True, 'max_depth': 9, 'max_features': 'auto', 'min_samples_leaf': 2, 'min_samples_split': 3, 'n_estimators': 20}
{'bootstrap': True, 'max_depth': 9, 'max_features': 'auto', 'min_samples_leaf': 2, 'min_samples_split': 3, 'n_estimators': 25}
{'bootstrap': True, 'max_depth': 9, 'max_features': 'auto', 'min_samples_leaf': 2, 'min_samples_split': 3, 'n_estimators': 30}
{'bootstrap': True, 'max_depth': 9, 'max_features': 'auto', 'min_samples_leaf': 2, 'min_samples_split': 4, 'n_estimators': 2}
{'bootstrap': True, 'max_depth': 9, 'max_features': 'auto', 'min_samples_leaf': 2, 'min_samples_split': 4, 'n_estimators': 5}
{'bootstrap': True, 'max_depth': 9, 'max_features': 'auto', 'min_samples_leaf': 2, 'min_samples_split': 4, 'n_estimators': 8}
{'bootstrap': True, 'max_depth': 9, 'max_features': 'auto', 'min_samples_leaf': 2, 'min_samples_split': 4, 'n_estimators': 11}
{'bootstrap': True, 'max_depth': 9, 'max_features': 'auto', 'min_samples_leaf': 2, 'min_samples_split': 4, 'n_estimators': 15}
{'bootstrap': True, 'max_depth': 9, 'max_features': 'auto', 'min_samples_leaf': 2, 'min_samples_split': 4, 'n_estimators': 17}
{'bootstrap': True, 'max_depth': 9, 'max_features': 'auto', 'min_samples_leaf': 2, 'min_samples_split': 4, 'n_estimators': 20}
{'bootstrap': True, 'max_depth': 9, 'max_features': 'auto', 'min_samples_leaf': 2, 'min_samples_split': 4, 'n_estimators': 25}
{'bootstrap': True, 'max_depth': 9, 'max_features': 'auto', 'min_samples_leaf': 2, 'min_samples_split': 4, 'n_estimators': 30}
{'bootstrap': True, 'max_depth': 9, 'max_features': 'auto', 'min_samples_leaf': 3, 'min_samples_split': 2, 'n_estimators': 2}
{'bootstrap': True, 'max_depth': 9, 'max_features': 'auto', 'min_samples_leaf': 3, 'min_samples_split': 2, 'n_estimators': 5}
{'bootstrap': True, 'max_depth': 9, 'max_features': 'auto', 'min_samples_leaf': 3, 'min_samples_split': 2, 'n_estimators': 8}
{'bootstrap': True, 'max_depth': 9, 'max_features': 'auto', 'min_samples_leaf': 3, 'min_samples_split': 2, 'n_estimators': 11}
{'bootstrap': True, 'max_depth': 9, 'max_features': 'auto', 'min_samples_leaf': 3, 'min_samples_split': 2, 'n_estimators': 15}
{'bootstrap': True, 'max_depth': 9, 'max_features': 'auto', 'min_samples_leaf': 3, 'min_samples_split': 2, 'n_estimators': 17}
{'bootstrap': True, 'max_depth': 9, 'max_features': 'auto', 'min_samples_leaf': 3, 'min_samples_split': 2, 'n_estimators': 20}
{'bootstrap': True, 'max_depth': 9, 'max_features': 'auto', 'min_samples_leaf': 3, 'min_samples_split': 2, 'n_estimators': 25}
{'bootstrap': True, 'max_depth': 9, 'max_features': 'auto', 'min_samples_leaf': 3, 'min_samples_split': 2, 'n_estimators': 30}
{'bootstrap': True, 'max_depth': 9, 'max_features': 'auto', 'min_samples_leaf': 3, 'min_samples_split': 3, 'n_estimators': 2}
{'bootstrap': True, 'max_depth': 9, 'max_features': 'auto', 'min_samples_leaf': 3, 'min_samples_split': 3, 'n_estimators': 5}
{'bootstrap': True, 'max_depth': 9, 'max_features': 'auto', 'min_samples_leaf': 3, 'min_samples_split': 3, 'n_estimators': 8}
{'bootstrap': True, 'max_depth': 9, 'max_features': 'auto', 'min_samples_leaf': 3, 'min_samples_split': 3, 'n_estimators': 11}
{'bootstrap': True, 'max_depth': 9, 'max_features': 'auto', 'min_samples_leaf': 3, 'min_samples_split': 3, 'n_estimators': 15}
{'bootstrap': True, 'max_depth': 9, 'max_features': 'auto', 'min_samples_leaf': 3, 'min_samples_split': 3, 'n_estimators': 17}
{'bootstrap': True, 'max_depth': 9, 'max_features': 'auto', 'min_samples_leaf': 3, 'min_samples_split': 3, 'n_estimators': 20}
{'bootstrap': True, 'max_depth': 9, 'max_features': 'auto', 'min_samples_leaf': 3, 'min_samples_split': 3, 'n_estimators': 25}
{'bootstrap': True, 'max_depth': 9, 'max_features': 'auto', 'min_samples_leaf': 3, 'min_samples_split': 3, 'n_estimators': 30}
{'bootstrap': True, 'max_depth': 9, 'max_features': 'auto', 'min_samples_leaf': 3, 'min_samples_split': 4, 'n_estimators': 2}
{'bootstrap': True, 'max_depth': 9, 'max_features': 'auto', 'min_samples_leaf': 3, 'min_samples_split': 4, 'n_estimators': 5}
{'bootstrap': True, 'max_depth': 9, 'max_features': 'auto', 'min_samples_leaf': 3, 'min_samples_split': 4, 'n_estimators': 8}
{'bootstrap': True, 'max_depth': 9, 'max_features': 'auto', 'min_samples_leaf': 3, 'min_samples_split': 4, 'n_estimators': 11}
{'bootstrap': True, 'max_depth': 9, 'max_features': 'auto', 'min_samples_leaf': 3, 'min_samples_split': 4, 'n_estimators': 15}
{'bootstrap': True, 'max_depth': 9, 'max_features': 'auto', 'min_samples_leaf': 3, 'min_samples_split': 4, 'n_estimators': 17}
{'bootstrap': True, 'max_depth': 9, 'max_features': 'auto', 'min_samples_leaf': 3, 'min_samples_split': 4, 'n_estimators': 20}
{'bootstrap': True, 'max_depth': 9, 'max_features': 'auto', 'min_samples_leaf': 3, 'min_samples_split': 4, 'n_estimators': 25}
{'bootstrap': True, 'max_depth': 9, 'max_features': 'auto', 'min_samples_leaf': 3, 'min_samples_split': 4, 'n_estimators': 30}
{'bootstrap': True, 'max_depth': 9, 'max_features': 'auto', 'min_samples_leaf': 4, 'min_samples_split': 2, 'n_estimators': 2}
{'bootstrap': True, 'max_depth': 9, 'max_features': 'auto', 'min_samples_leaf': 4, 'min_samples_split': 2, 'n_estimators': 5}
{'bootstrap': True, 'max_depth': 9, 'max_features': 'auto', 'min_samples_leaf': 4, 'min_samples_split': 2, 'n_estimators': 8}
{'bootstrap': True, 'max_depth': 9, 'max_features': 'auto', 'min_samples_leaf': 4, 'min_samples_split': 2, 'n_estimators': 11}
{'bootstrap': True, 'max_depth': 9, 'max_features': 'auto', 'min_samples_leaf': 4, 'min_samples_split': 2, 'n_estimators': 15}
{'bootstrap': True, 'max_depth': 9, 'max_features': 'auto', 'min_samples_leaf': 4, 'min_samples_split': 2, 'n_estimators': 17}
{'bootstrap': True, 'max_depth': 9, 'max_features': 'auto', 'min_samples_leaf': 4, 'min_samples_split': 2, 'n_estimators': 20}
{'bootstrap': True, 'max_depth': 9, 'max_features': 'auto', 'min_samples_leaf': 4, 'min_samples_split': 2, 'n_estimators': 25}
{'bootstrap': True, 'max_depth': 9, 'max_features': 'auto', 'min_samples_leaf': 4, 'min_samples_split': 2, 'n_estimators': 30}
{'bootstrap': True, 'max_depth': 9, 'max_features': 'auto', 'min_samples_leaf': 4, 'min_samples_split': 3, 'n_estimators': 2}
{'bootstrap': True, 'max_depth': 9, 'max_features': 'auto', 'min_samples_leaf': 4, 'min_samples_split': 3, 'n_estimators': 5}
{'bootstrap': True, 'max_depth': 9, 'max_features': 'auto', 'min_samples_leaf': 4, 'min_samples_split': 3, 'n_estimators': 8}
{'bootstrap': True, 'max_depth': 9, 'max_features': 'auto', 'min_samples_leaf': 4, 'min_samples_split': 3, 'n_estimators': 11}
{'bootstrap': True, 'max_depth': 9, 'max_features': 'auto', 'min_samples_leaf': 4, 'min_samples_split': 3, 'n_estimators': 15}
{'bootstrap': True, 'max_depth': 9, 'max_features': 'auto', 'min_samples_leaf': 4, 'min_samples_split': 3, 'n_estimators': 17}
{'bootstrap': True, 'max_depth': 9, 'max_features': 'auto', 'min_samples_leaf': 4, 'min_samples_split': 3, 'n_estimators': 20}
{'bootstrap': True, 'max_depth': 9, 'max_features': 'auto', 'min_samples_leaf': 4, 'min_samples_split': 3, 'n_estimators': 25}
{'bootstrap': True, 'max_depth': 9, 'max_features': 'auto', 'min_samples_leaf': 4, 'min_samples_split': 3, 'n_estimators': 30}
{'bootstrap': True, 'max_depth': 9, 'max_features': 'auto', 'min_samples_leaf': 4, 'min_samples_split': 4, 'n_estimators': 2}
{'bootstrap': True, 'max_depth': 9, 'max_features': 'auto', 'min_samples_leaf': 4, 'min_samples_split': 4, 'n_estimators': 5}
{'bootstrap': True, 'max_depth': 9, 'max_features': 'auto', 'min_samples_leaf': 4, 'min_samples_split': 4, 'n_estimators': 8}
{'bootstrap': True, 'max_depth': 9, 'max_features': 'auto', 'min_samples_leaf': 4, 'min_samples_split': 4, 'n_estimators': 11}
{'bootstrap': True, 'max_depth': 9, 'max_features': 'auto', 'min_samples_leaf': 4, 'min_samples_split': 4, 'n_estimators': 15}
{'bootstrap': True, 'max_depth': 9, 'max_features': 'auto', 'min_samples_leaf': 4, 'min_samples_split': 4, 'n_estimators': 17}
{'bootstrap': True, 'max_depth': 9, 'max_features': 'auto', 'min_samples_leaf': 4, 'min_samples_split': 4, 'n_estimators': 20}
{'bootstrap': True, 'max_depth': 9, 'max_features': 'auto', 'min_samples_leaf': 4, 'min_samples_split': 4, 'n_estimators': 25}
{'bootstrap': True, 'max_depth': 9, 'max_features': 'auto', 'min_samples_leaf': 4, 'min_samples_split': 4, 'n_estimators': 30}
{'bootstrap': True, 'max_depth': 9, 'max_features': 'sqrt', 'min_samples_leaf': 2, 'min_samples_split': 2, 'n_estimators': 2}
{'bootstrap': True, 'max_depth': 9, 'max_features': 'sqrt', 'min_samples_leaf': 2, 'min_samples_split': 2, 'n_estimators': 5}
{'bootstrap': True, 'max_depth': 9, 'max_features': 'sqrt', 'min_samples_leaf': 2, 'min_samples_split': 2, 'n_estimators': 8}
{'bootstrap': True, 'max_depth': 9, 'max_features': 'sqrt', 'min_samples_leaf': 2, 'min_samples_split': 2, 'n_estimators': 11}
{'bootstrap': True, 'max_depth': 9, 'max_features': 'sqrt', 'min_samples_leaf': 2, 'min_samples_split': 2, 'n_estimators': 15}
{'bootstrap': True, 'max_depth': 9, 'max_features': 'sqrt', 'min_samples_leaf': 2, 'min_samples_split': 2, 'n_estimators': 17}
{'bootstrap': True, 'max_depth': 9, 'max_features': 'sqrt', 'min_samples_leaf': 2, 'min_samples_split': 2, 'n_estimators': 20}
{'bootstrap': True, 'max_depth': 9, 'max_features': 'sqrt', 'min_samples_leaf': 2, 'min_samples_split': 2, 'n_estimators': 25}
{'bootstrap': True, 'max_depth': 9, 'max_features': 'sqrt', 'min_samples_leaf': 2, 'min_samples_split': 2, 'n_estimators': 30}
{'bootstrap': True, 'max_depth': 9, 'max_features': 'sqrt', 'min_samples_leaf': 2, 'min_samples_split': 3, 'n_estimators': 2}
{'bootstrap': True, 'max_depth': 9, 'max_features': 'sqrt', 'min_samples_leaf': 2, 'min_samples_split': 3, 'n_estimators': 5}
{'bootstrap': True, 'max_depth': 9, 'max_features': 'sqrt', 'min_samples_leaf': 2, 'min_samples_split': 3, 'n_estimators': 8}
{'bootstrap': True, 'max_depth': 9, 'max_features': 'sqrt', 'min_samples_leaf': 2, 'min_samples_split': 3, 'n_estimators': 11}
{'bootstrap': True, 'max_depth': 9, 'max_features': 'sqrt', 'min_samples_leaf': 2, 'min_samples_split': 3, 'n_estimators': 15}
{'bootstrap': True, 'max_depth': 9, 'max_features': 'sqrt', 'min_samples_leaf': 2, 'min_samples_split': 3, 'n_estimators': 17}
{'bootstrap': True, 'max_depth': 9, 'max_features': 'sqrt', 'min_samples_leaf': 2, 'min_samples_split': 3, 'n_estimators': 20}
{'bootstrap': True, 'max_depth': 9, 'max_features': 'sqrt', 'min_samples_leaf': 2, 'min_samples_split': 3, 'n_estimators': 25}
{'bootstrap': True, 'max_depth': 9, 'max_features': 'sqrt', 'min_samples_leaf': 2, 'min_samples_split': 3, 'n_estimators': 30}
{'bootstrap': True, 'max_depth': 9, 'max_features': 'sqrt', 'min_samples_leaf': 2, 'min_samples_split': 4, 'n_estimators': 2}
{'bootstrap': True, 'max_depth': 9, 'max_features': 'sqrt', 'min_samples_leaf': 2, 'min_samples_split': 4, 'n_estimators': 5}
{'bootstrap': True, 'max_depth': 9, 'max_features': 'sqrt', 'min_samples_leaf': 2, 'min_samples_split': 4, 'n_estimators': 8}
{'bootstrap': True, 'max_depth': 9, 'max_features': 'sqrt', 'min_samples_leaf': 2, 'min_samples_split': 4, 'n_estimators': 11}
{'bootstrap': True, 'max_depth': 9, 'max_features': 'sqrt', 'min_samples_leaf': 2, 'min_samples_split': 4, 'n_estimators': 15}
{'bootstrap': True, 'max_depth': 9, 'max_features': 'sqrt', 'min_samples_leaf': 2, 'min_samples_split': 4, 'n_estimators': 17}
{'bootstrap': True, 'max_depth': 9, 'max_features': 'sqrt', 'min_samples_leaf': 2, 'min_samples_split': 4, 'n_estimators': 20}
{'bootstrap': True, 'max_depth': 9, 'max_features': 'sqrt', 'min_samples_leaf': 2, 'min_samples_split': 4, 'n_estimators': 25}
{'bootstrap': True, 'max_depth': 9, 'max_features': 'sqrt', 'min_samples_leaf': 2, 'min_samples_split': 4, 'n_estimators': 30}
{'bootstrap': True, 'max_depth': 9, 'max_features': 'sqrt', 'min_samples_leaf': 3, 'min_samples_split': 2, 'n_estimators': 2}
{'bootstrap': True, 'max_depth': 9, 'max_features': 'sqrt', 'min_samples_leaf': 3, 'min_samples_split': 2, 'n_estimators': 5}
{'bootstrap': True, 'max_depth': 9, 'max_features': 'sqrt', 'min_samples_leaf': 3, 'min_samples_split': 2, 'n_estimators': 8}
{'bootstrap': True, 'max_depth': 9, 'max_features': 'sqrt', 'min_samples_leaf': 3, 'min_samples_split': 2, 'n_estimators': 11}
{'bootstrap': True, 'max_depth': 9, 'max_features': 'sqrt', 'min_samples_leaf': 3, 'min_samples_split': 2, 'n_estimators': 15}
{'bootstrap': True, 'max_depth': 9, 'max_features': 'sqrt', 'min_samples_leaf': 3, 'min_samples_split': 2, 'n_estimators': 17}
{'bootstrap': True, 'max_depth': 9, 'max_features': 'sqrt', 'min_samples_leaf': 3, 'min_samples_split': 2, 'n_estimators': 20}
{'bootstrap': True, 'max_depth': 9, 'max_features': 'sqrt', 'min_samples_leaf': 3, 'min_samples_split': 2, 'n_estimators': 25}
{'bootstrap': True, 'max_depth': 9, 'max_features': 'sqrt', 'min_samples_leaf': 3, 'min_samples_split': 2, 'n_estimators': 30}
{'bootstrap': True, 'max_depth': 9, 'max_features': 'sqrt', 'min_samples_leaf': 3, 'min_samples_split': 3, 'n_estimators': 2}
{'bootstrap': True, 'max_depth': 9, 'max_features': 'sqrt', 'min_samples_leaf': 3, 'min_samples_split': 3, 'n_estimators': 5}
{'bootstrap': True, 'max_depth': 9, 'max_features': 'sqrt', 'min_samples_leaf': 3, 'min_samples_split': 3, 'n_estimators': 8}
{'bootstrap': True, 'max_depth': 9, 'max_features': 'sqrt', 'min_samples_leaf': 3, 'min_samples_split': 3, 'n_estimators': 11}
{'bootstrap': True, 'max_depth': 9, 'max_features': 'sqrt', 'min_samples_leaf': 3, 'min_samples_split': 3, 'n_estimators': 15}
{'bootstrap': True, 'max_depth': 9, 'max_features': 'sqrt', 'min_samples_leaf': 3, 'min_samples_split': 3, 'n_estimators': 17}
{'bootstrap': True, 'max_depth': 9, 'max_features': 'sqrt', 'min_samples_leaf': 3, 'min_samples_split': 3, 'n_estimators': 20}
{'bootstrap': True, 'max_depth': 9, 'max_features': 'sqrt', 'min_samples_leaf': 3, 'min_samples_split': 3, 'n_estimators': 25}
{'bootstrap': True, 'max_depth': 9, 'max_features': 'sqrt', 'min_samples_leaf': 3, 'min_samples_split': 3, 'n_estimators': 30}
{'bootstrap': True, 'max_depth': 9, 'max_features': 'sqrt', 'min_samples_leaf': 3, 'min_samples_split': 4, 'n_estimators': 2}
{'bootstrap': True, 'max_depth': 9, 'max_features': 'sqrt', 'min_samples_leaf': 3, 'min_samples_split': 4, 'n_estimators': 5}
{'bootstrap': True, 'max_depth': 9, 'max_features': 'sqrt', 'min_samples_leaf': 3, 'min_samples_split': 4, 'n_estimators': 8}
{'bootstrap': True, 'max_depth': 9, 'max_features': 'sqrt', 'min_samples_leaf': 3, 'min_samples_split': 4, 'n_estimators': 11}
{'bootstrap': True, 'max_depth': 9, 'max_features': 'sqrt', 'min_samples_leaf': 3, 'min_samples_split': 4, 'n_estimators': 15}
{'bootstrap': True, 'max_depth': 9, 'max_features': 'sqrt', 'min_samples_leaf': 3, 'min_samples_split': 4, 'n_estimators': 17}
{'bootstrap': True, 'max_depth': 9, 'max_features': 'sqrt', 'min_samples_leaf': 3, 'min_samples_split': 4, 'n_estimators': 20}
{'bootstrap': True, 'max_depth': 9, 'max_features': 'sqrt', 'min_samples_leaf': 3, 'min_samples_split': 4, 'n_estimators': 25}
{'bootstrap': True, 'max_depth': 9, 'max_features': 'sqrt', 'min_samples_leaf': 3, 'min_samples_split': 4, 'n_estimators': 30}
{'bootstrap': True, 'max_depth': 9, 'max_features': 'sqrt', 'min_samples_leaf': 4, 'min_samples_split': 2, 'n_estimators': 2}
{'bootstrap': True, 'max_depth': 9, 'max_features': 'sqrt', 'min_samples_leaf': 4, 'min_samples_split': 2, 'n_estimators': 5}
{'bootstrap': True, 'max_depth': 9, 'max_features': 'sqrt', 'min_samples_leaf': 4, 'min_samples_split': 2, 'n_estimators': 8}
{'bootstrap': True, 'max_depth': 9, 'max_features': 'sqrt', 'min_samples_leaf': 4, 'min_samples_split': 2, 'n_estimators': 11}
{'bootstrap': True, 'max_depth': 9, 'max_features': 'sqrt', 'min_samples_leaf': 4, 'min_samples_split': 2, 'n_estimators': 15}
{'bootstrap': True, 'max_depth': 9, 'max_features': 'sqrt', 'min_samples_leaf': 4, 'min_samples_split': 2, 'n_estimators': 17}
{'bootstrap': True, 'max_depth': 9, 'max_features': 'sqrt', 'min_samples_leaf': 4, 'min_samples_split': 2, 'n_estimators': 20}
{'bootstrap': True, 'max_depth': 9, 'max_features': 'sqrt', 'min_samples_leaf': 4, 'min_samples_split': 2, 'n_estimators': 25}
{'bootstrap': True, 'max_depth': 9, 'max_features': 'sqrt', 'min_samples_leaf': 4, 'min_samples_split': 2, 'n_estimators': 30}
{'bootstrap': True, 'max_depth': 9, 'max_features': 'sqrt', 'min_samples_leaf': 4, 'min_samples_split': 3, 'n_estimators': 2}
{'bootstrap': True, 'max_depth': 9, 'max_features': 'sqrt', 'min_samples_leaf': 4, 'min_samples_split': 3, 'n_estimators': 5}
{'bootstrap': True, 'max_depth': 9, 'max_features': 'sqrt', 'min_samples_leaf': 4, 'min_samples_split': 3, 'n_estimators': 8}
{'bootstrap': True, 'max_depth': 9, 'max_features': 'sqrt', 'min_samples_leaf': 4, 'min_samples_split': 3, 'n_estimators': 11}
{'bootstrap': True, 'max_depth': 9, 'max_features': 'sqrt', 'min_samples_leaf': 4, 'min_samples_split': 3, 'n_estimators': 15}
{'bootstrap': True, 'max_depth': 9, 'max_features': 'sqrt', 'min_samples_leaf': 4, 'min_samples_split': 3, 'n_estimators': 17}
{'bootstrap': True, 'max_depth': 9, 'max_features': 'sqrt', 'min_samples_leaf': 4, 'min_samples_split': 3, 'n_estimators': 20}
{'bootstrap': True, 'max_depth': 9, 'max_features': 'sqrt', 'min_samples_leaf': 4, 'min_samples_split': 3, 'n_estimators': 25}
{'bootstrap': True, 'max_depth': 9, 'max_features': 'sqrt', 'min_samples_leaf': 4, 'min_samples_split': 3, 'n_estimators': 30}
{'bootstrap': True, 'max_depth': 9, 'max_features': 'sqrt', 'min_samples_leaf': 4, 'min_samples_split': 4, 'n_estimators': 2}
{'bootstrap': True, 'max_depth': 9, 'max_features': 'sqrt', 'min_samples_leaf': 4, 'min_samples_split': 4, 'n_estimators': 5}
{'bootstrap': True, 'max_depth': 9, 'max_features': 'sqrt', 'min_samples_leaf': 4, 'min_samples_split': 4, 'n_estimators': 8}
{'bootstrap': True, 'max_depth': 9, 'max_features': 'sqrt', 'min_samples_leaf': 4, 'min_samples_split': 4, 'n_estimators': 11}
{'bootstrap': True, 'max_depth': 9, 'max_features': 'sqrt', 'min_samples_leaf': 4, 'min_samples_split': 4, 'n_estimators': 15}
{'bootstrap': True, 'max_depth': 9, 'max_features': 'sqrt', 'min_samples_leaf': 4, 'min_samples_split': 4, 'n_estimators': 17}
{'bootstrap': True, 'max_depth': 9, 'max_features': 'sqrt', 'min_samples_leaf': 4, 'min_samples_split': 4, 'n_estimators': 20}
{'bootstrap': True, 'max_depth': 9, 'max_features': 'sqrt', 'min_samples_leaf': 4, 'min_samples_split': 4, 'n_estimators': 25}
{'bootstrap': True, 'max_depth': 9, 'max_features': 'sqrt', 'min_samples_leaf': 4, 'min_samples_split': 4, 'n_estimators': 30}
{'bootstrap': True, 'max_depth': 12, 'max_features': 'auto', 'min_samples_leaf': 2, 'min_samples_split': 2, 'n_estimators': 2}
{'bootstrap': True, 'max_depth': 12, 'max_features': 'auto', 'min_samples_leaf': 2, 'min_samples_split': 2, 'n_estimators': 5}
{'bootstrap': True, 'max_depth': 12, 'max_features': 'auto', 'min_samples_leaf': 2, 'min_samples_split': 2, 'n_estimators': 8}
{'bootstrap': True, 'max_depth': 12, 'max_features': 'auto', 'min_samples_leaf': 2, 'min_samples_split': 2, 'n_estimators': 11}
{'bootstrap': True, 'max_depth': 12, 'max_features': 'auto', 'min_samples_leaf': 2, 'min_samples_split': 2, 'n_estimators': 15}
{'bootstrap': True, 'max_depth': 12, 'max_features': 'auto', 'min_samples_leaf': 2, 'min_samples_split': 2, 'n_estimators': 17}
{'bootstrap': True, 'max_depth': 12, 'max_features': 'auto', 'min_samples_leaf': 2, 'min_samples_split': 2, 'n_estimators': 20}
{'bootstrap': True, 'max_depth': 12, 'max_features': 'auto', 'min_samples_leaf': 2, 'min_samples_split': 2, 'n_estimators': 25}
{'bootstrap': True, 'max_depth': 12, 'max_features': 'auto', 'min_samples_leaf': 2, 'min_samples_split': 2, 'n_estimators': 30}
{'bootstrap': True, 'max_depth': 12, 'max_features': 'auto', 'min_samples_leaf': 2, 'min_samples_split': 3, 'n_estimators': 2}
{'bootstrap': True, 'max_depth': 12, 'max_features': 'auto', 'min_samples_leaf': 2, 'min_samples_split': 3, 'n_estimators': 5}
{'bootstrap': True, 'max_depth': 12, 'max_features': 'auto', 'min_samples_leaf': 2, 'min_samples_split': 3, 'n_estimators': 8}
{'bootstrap': True, 'max_depth': 12, 'max_features': 'auto', 'min_samples_leaf': 2, 'min_samples_split': 3, 'n_estimators': 11}
{'bootstrap': True, 'max_depth': 12, 'max_features': 'auto', 'min_samples_leaf': 2, 'min_samples_split': 3, 'n_estimators': 15}
{'bootstrap': True, 'max_depth': 12, 'max_features': 'auto', 'min_samples_leaf': 2, 'min_samples_split': 3, 'n_estimators': 17}
{'bootstrap': True, 'max_depth': 12, 'max_features': 'auto', 'min_samples_leaf': 2, 'min_samples_split': 3, 'n_estimators': 20}
{'bootstrap': True, 'max_depth': 12, 'max_features': 'auto', 'min_samples_leaf': 2, 'min_samples_split': 3, 'n_estimators': 25}
{'bootstrap': True, 'max_depth': 12, 'max_features': 'auto', 'min_samples_leaf': 2, 'min_samples_split': 3, 'n_estimators': 30}
{'bootstrap': True, 'max_depth': 12, 'max_features': 'auto', 'min_samples_leaf': 2, 'min_samples_split': 4, 'n_estimators': 2}
{'bootstrap': True, 'max_depth': 12, 'max_features': 'auto', 'min_samples_leaf': 2, 'min_samples_split': 4, 'n_estimators': 5}
{'bootstrap': True, 'max_depth': 12, 'max_features': 'auto', 'min_samples_leaf': 2, 'min_samples_split': 4, 'n_estimators': 8}
{'bootstrap': True, 'max_depth': 12, 'max_features': 'auto', 'min_samples_leaf': 2, 'min_samples_split': 4, 'n_estimators': 11}
{'bootstrap': True, 'max_depth': 12, 'max_features': 'auto', 'min_samples_leaf': 2, 'min_samples_split': 4, 'n_estimators': 15}
{'bootstrap': True, 'max_depth': 12, 'max_features': 'auto', 'min_samples_leaf': 2, 'min_samples_split': 4, 'n_estimators': 17}
{'bootstrap': True, 'max_depth': 12, 'max_features': 'auto', 'min_samples_leaf': 2, 'min_samples_split': 4, 'n_estimators': 20}
{'bootstrap': True, 'max_depth': 12, 'max_features': 'auto', 'min_samples_leaf': 2, 'min_samples_split': 4, 'n_estimators': 25}
{'bootstrap': True, 'max_depth': 12, 'max_features': 'auto', 'min_samples_leaf': 2, 'min_samples_split': 4, 'n_estimators': 30}
{'bootstrap': True, 'max_depth': 12, 'max_features': 'auto', 'min_samples_leaf': 3, 'min_samples_split': 2, 'n_estimators': 2}
{'bootstrap': True, 'max_depth': 12, 'max_features': 'auto', 'min_samples_leaf': 3, 'min_samples_split': 2, 'n_estimators': 5}
{'bootstrap': True, 'max_depth': 12, 'max_features': 'auto', 'min_samples_leaf': 3, 'min_samples_split': 2, 'n_estimators': 8}
{'bootstrap': True, 'max_depth': 12, 'max_features': 'auto', 'min_samples_leaf': 3, 'min_samples_split': 2, 'n_estimators': 11}
{'bootstrap': True, 'max_depth': 12, 'max_features': 'auto', 'min_samples_leaf': 3, 'min_samples_split': 2, 'n_estimators': 15}
{'bootstrap': True, 'max_depth': 12, 'max_features': 'auto', 'min_samples_leaf': 3, 'min_samples_split': 2, 'n_estimators': 17}
{'bootstrap': True, 'max_depth': 12, 'max_features': 'auto', 'min_samples_leaf': 3, 'min_samples_split': 2, 'n_estimators': 20}
{'bootstrap': True, 'max_depth': 12, 'max_features': 'auto', 'min_samples_leaf': 3, 'min_samples_split': 2, 'n_estimators': 25}
{'bootstrap': True, 'max_depth': 12, 'max_features': 'auto', 'min_samples_leaf': 3, 'min_samples_split': 2, 'n_estimators': 30}
{'bootstrap': True, 'max_depth': 12, 'max_features': 'auto', 'min_samples_leaf': 3, 'min_samples_split': 3, 'n_estimators': 2}
{'bootstrap': True, 'max_depth': 12, 'max_features': 'auto', 'min_samples_leaf': 3, 'min_samples_split': 3, 'n_estimators': 5}
{'bootstrap': True, 'max_depth': 12, 'max_features': 'auto', 'min_samples_leaf': 3, 'min_samples_split': 3, 'n_estimators': 8}
{'bootstrap': True, 'max_depth': 12, 'max_features': 'auto', 'min_samples_leaf': 3, 'min_samples_split': 3, 'n_estimators': 11}
{'bootstrap': True, 'max_depth': 12, 'max_features': 'auto', 'min_samples_leaf': 3, 'min_samples_split': 3, 'n_estimators': 15}
{'bootstrap': True, 'max_depth': 12, 'max_features': 'auto', 'min_samples_leaf': 3, 'min_samples_split': 3, 'n_estimators': 17}
{'bootstrap': True, 'max_depth': 12, 'max_features': 'auto', 'min_samples_leaf': 3, 'min_samples_split': 3, 'n_estimators': 20}
{'bootstrap': True, 'max_depth': 12, 'max_features': 'auto', 'min_samples_leaf': 3, 'min_samples_split': 3, 'n_estimators': 25}
{'bootstrap': True, 'max_depth': 12, 'max_features': 'auto', 'min_samples_leaf': 3, 'min_samples_split': 3, 'n_estimators': 30}
{'bootstrap': True, 'max_depth': 12, 'max_features': 'auto', 'min_samples_leaf': 3, 'min_samples_split': 4, 'n_estimators': 2}
{'bootstrap': True, 'max_depth': 12, 'max_features': 'auto', 'min_samples_leaf': 3, 'min_samples_split': 4, 'n_estimators': 5}
{'bootstrap': True, 'max_depth': 12, 'max_features': 'auto', 'min_samples_leaf': 3, 'min_samples_split': 4, 'n_estimators': 8}
{'bootstrap': True, 'max_depth': 12, 'max_features': 'auto', 'min_samples_leaf': 3, 'min_samples_split': 4, 'n_estimators': 11}
{'bootstrap': True, 'max_depth': 12, 'max_features': 'auto', 'min_samples_leaf': 3, 'min_samples_split': 4, 'n_estimators': 15}
{'bootstrap': True, 'max_depth': 12, 'max_features': 'auto', 'min_samples_leaf': 3, 'min_samples_split': 4, 'n_estimators': 17}
{'bootstrap': True, 'max_depth': 12, 'max_features': 'auto', 'min_samples_leaf': 3, 'min_samples_split': 4, 'n_estimators': 20}
{'bootstrap': True, 'max_depth': 12, 'max_features': 'auto', 'min_samples_leaf': 3, 'min_samples_split': 4, 'n_estimators': 25}
{'bootstrap': True, 'max_depth': 12, 'max_features': 'auto', 'min_samples_leaf': 3, 'min_samples_split': 4, 'n_estimators': 30}
{'bootstrap': True, 'max_depth': 12, 'max_features': 'auto', 'min_samples_leaf': 4, 'min_samples_split': 2, 'n_estimators': 2}
{'bootstrap': True, 'max_depth': 12, 'max_features': 'auto', 'min_samples_leaf': 4, 'min_samples_split': 2, 'n_estimators': 5}
{'bootstrap': True, 'max_depth': 12, 'max_features': 'auto', 'min_samples_leaf': 4, 'min_samples_split': 2, 'n_estimators': 8}
{'bootstrap': True, 'max_depth': 12, 'max_features': 'auto', 'min_samples_leaf': 4, 'min_samples_split': 2, 'n_estimators': 11}
{'bootstrap': True, 'max_depth': 12, 'max_features': 'auto', 'min_samples_leaf': 4, 'min_samples_split': 2, 'n_estimators': 15}
{'bootstrap': True, 'max_depth': 12, 'max_features': 'auto', 'min_samples_leaf': 4, 'min_samples_split': 2, 'n_estimators': 17}
{'bootstrap': True, 'max_depth': 12, 'max_features': 'auto', 'min_samples_leaf': 4, 'min_samples_split': 2, 'n_estimators': 20}
{'bootstrap': True, 'max_depth': 12, 'max_features': 'auto', 'min_samples_leaf': 4, 'min_samples_split': 2, 'n_estimators': 25}
{'bootstrap': True, 'max_depth': 12, 'max_features': 'auto', 'min_samples_leaf': 4, 'min_samples_split': 2, 'n_estimators': 30}
{'bootstrap': True, 'max_depth': 12, 'max_features': 'auto', 'min_samples_leaf': 4, 'min_samples_split': 3, 'n_estimators': 2}
{'bootstrap': True, 'max_depth': 12, 'max_features': 'auto', 'min_samples_leaf': 4, 'min_samples_split': 3, 'n_estimators': 5}
{'bootstrap': True, 'max_depth': 12, 'max_features': 'auto', 'min_samples_leaf': 4, 'min_samples_split': 3, 'n_estimators': 8}
{'bootstrap': True, 'max_depth': 12, 'max_features': 'auto', 'min_samples_leaf': 4, 'min_samples_split': 3, 'n_estimators': 11}
{'bootstrap': True, 'max_depth': 12, 'max_features': 'auto', 'min_samples_leaf': 4, 'min_samples_split': 3, 'n_estimators': 15}
{'bootstrap': True, 'max_depth': 12, 'max_features': 'auto', 'min_samples_leaf': 4, 'min_samples_split': 3, 'n_estimators': 17}
{'bootstrap': True, 'max_depth': 12, 'max_features': 'auto', 'min_samples_leaf': 4, 'min_samples_split': 3, 'n_estimators': 20}
{'bootstrap': True, 'max_depth': 12, 'max_features': 'auto', 'min_samples_leaf': 4, 'min_samples_split': 3, 'n_estimators': 25}
{'bootstrap': True, 'max_depth': 12, 'max_features': 'auto', 'min_samples_leaf': 4, 'min_samples_split': 3, 'n_estimators': 30}
{'bootstrap': True, 'max_depth': 12, 'max_features': 'auto', 'min_samples_leaf': 4, 'min_samples_split': 4, 'n_estimators': 2}
{'bootstrap': True, 'max_depth': 12, 'max_features': 'auto', 'min_samples_leaf': 4, 'min_samples_split': 4, 'n_estimators': 5}
{'bootstrap': True, 'max_depth': 12, 'max_features': 'auto', 'min_samples_leaf': 4, 'min_samples_split': 4, 'n_estimators': 8}
{'bootstrap': True, 'max_depth': 12, 'max_features': 'auto', 'min_samples_leaf': 4, 'min_samples_split': 4, 'n_estimators': 11}
{'bootstrap': True, 'max_depth': 12, 'max_features': 'auto', 'min_samples_leaf': 4, 'min_samples_split': 4, 'n_estimators': 15}
{'bootstrap': True, 'max_depth': 12, 'max_features': 'auto', 'min_samples_leaf': 4, 'min_samples_split': 4, 'n_estimators': 17}
{'bootstrap': True, 'max_depth': 12, 'max_features': 'auto', 'min_samples_leaf': 4, 'min_samples_split': 4, 'n_estimators': 20}
{'bootstrap': True, 'max_depth': 12, 'max_features': 'auto', 'min_samples_leaf': 4, 'min_samples_split': 4, 'n_estimators': 25}
{'bootstrap': True, 'max_depth': 12, 'max_features': 'auto', 'min_samples_leaf': 4, 'min_samples_split': 4, 'n_estimators': 30}
{'bootstrap': True, 'max_depth': 12, 'max_features': 'sqrt', 'min_samples_leaf': 2, 'min_samples_split': 2, 'n_estimators': 2}
{'bootstrap': True, 'max_depth': 12, 'max_features': 'sqrt', 'min_samples_leaf': 2, 'min_samples_split': 2, 'n_estimators': 5}
{'bootstrap': True, 'max_depth': 12, 'max_features': 'sqrt', 'min_samples_leaf': 2, 'min_samples_split': 2, 'n_estimators': 8}
{'bootstrap': True, 'max_depth': 12, 'max_features': 'sqrt', 'min_samples_leaf': 2, 'min_samples_split': 2, 'n_estimators': 11}
{'bootstrap': True, 'max_depth': 12, 'max_features': 'sqrt', 'min_samples_leaf': 2, 'min_samples_split': 2, 'n_estimators': 15}
{'bootstrap': True, 'max_depth': 12, 'max_features': 'sqrt', 'min_samples_leaf': 2, 'min_samples_split': 2, 'n_estimators': 17}
{'bootstrap': True, 'max_depth': 12, 'max_features': 'sqrt', 'min_samples_leaf': 2, 'min_samples_split': 2, 'n_estimators': 20}
{'bootstrap': True, 'max_depth': 12, 'max_features': 'sqrt', 'min_samples_leaf': 2, 'min_samples_split': 2, 'n_estimators': 25}
{'bootstrap': True, 'max_depth': 12, 'max_features': 'sqrt', 'min_samples_leaf': 2, 'min_samples_split': 2, 'n_estimators': 30}
{'bootstrap': True, 'max_depth': 12, 'max_features': 'sqrt', 'min_samples_leaf': 2, 'min_samples_split': 3, 'n_estimators': 2}
{'bootstrap': True, 'max_depth': 12, 'max_features': 'sqrt', 'min_samples_leaf': 2, 'min_samples_split': 3, 'n_estimators': 5}
{'bootstrap': True, 'max_depth': 12, 'max_features': 'sqrt', 'min_samples_leaf': 2, 'min_samples_split': 3, 'n_estimators': 8}
{'bootstrap': True, 'max_depth': 12, 'max_features': 'sqrt', 'min_samples_leaf': 2, 'min_samples_split': 3, 'n_estimators': 11}
{'bootstrap': True, 'max_depth': 12, 'max_features': 'sqrt', 'min_samples_leaf': 2, 'min_samples_split': 3, 'n_estimators': 15}
{'bootstrap': True, 'max_depth': 12, 'max_features': 'sqrt', 'min_samples_leaf': 2, 'min_samples_split': 3, 'n_estimators': 17}
{'bootstrap': True, 'max_depth': 12, 'max_features': 'sqrt', 'min_samples_leaf': 2, 'min_samples_split': 3, 'n_estimators': 20}
{'bootstrap': True, 'max_depth': 12, 'max_features': 'sqrt', 'min_samples_leaf': 2, 'min_samples_split': 3, 'n_estimators': 25}
{'bootstrap': True, 'max_depth': 12, 'max_features': 'sqrt', 'min_samples_leaf': 2, 'min_samples_split': 3, 'n_estimators': 30}
{'bootstrap': True, 'max_depth': 12, 'max_features': 'sqrt', 'min_samples_leaf': 2, 'min_samples_split': 4, 'n_estimators': 2}
{'bootstrap': True, 'max_depth': 12, 'max_features': 'sqrt', 'min_samples_leaf': 2, 'min_samples_split': 4, 'n_estimators': 5}
{'bootstrap': True, 'max_depth': 12, 'max_features': 'sqrt', 'min_samples_leaf': 2, 'min_samples_split': 4, 'n_estimators': 8}
{'bootstrap': True, 'max_depth': 12, 'max_features': 'sqrt', 'min_samples_leaf': 2, 'min_samples_split': 4, 'n_estimators': 11}
{'bootstrap': True, 'max_depth': 12, 'max_features': 'sqrt', 'min_samples_leaf': 2, 'min_samples_split': 4, 'n_estimators': 15}
{'bootstrap': True, 'max_depth': 12, 'max_features': 'sqrt', 'min_samples_leaf': 2, 'min_samples_split': 4, 'n_estimators': 17}
{'bootstrap': True, 'max_depth': 12, 'max_features': 'sqrt', 'min_samples_leaf': 2, 'min_samples_split': 4, 'n_estimators': 20}
{'bootstrap': True, 'max_depth': 12, 'max_features': 'sqrt', 'min_samples_leaf': 2, 'min_samples_split': 4, 'n_estimators': 25}
{'bootstrap': True, 'max_depth': 12, 'max_features': 'sqrt', 'min_samples_leaf': 2, 'min_samples_split': 4, 'n_estimators': 30}
{'bootstrap': True, 'max_depth': 12, 'max_features': 'sqrt', 'min_samples_leaf': 3, 'min_samples_split': 2, 'n_estimators': 2}
{'bootstrap': True, 'max_depth': 12, 'max_features': 'sqrt', 'min_samples_leaf': 3, 'min_samples_split': 2, 'n_estimators': 5}
{'bootstrap': True, 'max_depth': 12, 'max_features': 'sqrt', 'min_samples_leaf': 3, 'min_samples_split': 2, 'n_estimators': 8}
{'bootstrap': True, 'max_depth': 12, 'max_features': 'sqrt', 'min_samples_leaf': 3, 'min_samples_split': 2, 'n_estimators': 11}
{'bootstrap': True, 'max_depth': 12, 'max_features': 'sqrt', 'min_samples_leaf': 3, 'min_samples_split': 2, 'n_estimators': 15}
{'bootstrap': True, 'max_depth': 12, 'max_features': 'sqrt', 'min_samples_leaf': 3, 'min_samples_split': 2, 'n_estimators': 17}
{'bootstrap': True, 'max_depth': 12, 'max_features': 'sqrt', 'min_samples_leaf': 3, 'min_samples_split': 2, 'n_estimators': 20}
{'bootstrap': True, 'max_depth': 12, 'max_features': 'sqrt', 'min_samples_leaf': 3, 'min_samples_split': 2, 'n_estimators': 25}
{'bootstrap': True, 'max_depth': 12, 'max_features': 'sqrt', 'min_samples_leaf': 3, 'min_samples_split': 2, 'n_estimators': 30}
{'bootstrap': True, 'max_depth': 12, 'max_features': 'sqrt', 'min_samples_leaf': 3, 'min_samples_split': 3, 'n_estimators': 2}
{'bootstrap': True, 'max_depth': 12, 'max_features': 'sqrt', 'min_samples_leaf': 3, 'min_samples_split': 3, 'n_estimators': 5}
{'bootstrap': True, 'max_depth': 12, 'max_features': 'sqrt', 'min_samples_leaf': 3, 'min_samples_split': 3, 'n_estimators': 8}
{'bootstrap': True, 'max_depth': 12, 'max_features': 'sqrt', 'min_samples_leaf': 3, 'min_samples_split': 3, 'n_estimators': 11}
{'bootstrap': True, 'max_depth': 12, 'max_features': 'sqrt', 'min_samples_leaf': 3, 'min_samples_split': 3, 'n_estimators': 15}
{'bootstrap': True, 'max_depth': 12, 'max_features': 'sqrt', 'min_samples_leaf': 3, 'min_samples_split': 3, 'n_estimators': 17}
{'bootstrap': True, 'max_depth': 12, 'max_features': 'sqrt', 'min_samples_leaf': 3, 'min_samples_split': 3, 'n_estimators': 20}
{'bootstrap': True, 'max_depth': 12, 'max_features': 'sqrt', 'min_samples_leaf': 3, 'min_samples_split': 3, 'n_estimators': 25}
{'bootstrap': True, 'max_depth': 12, 'max_features': 'sqrt', 'min_samples_leaf': 3, 'min_samples_split': 3, 'n_estimators': 30}
{'bootstrap': True, 'max_depth': 12, 'max_features': 'sqrt', 'min_samples_leaf': 3, 'min_samples_split': 4, 'n_estimators': 2}
{'bootstrap': True, 'max_depth': 12, 'max_features': 'sqrt', 'min_samples_leaf': 3, 'min_samples_split': 4, 'n_estimators': 5}
{'bootstrap': True, 'max_depth': 12, 'max_features': 'sqrt', 'min_samples_leaf': 3, 'min_samples_split': 4, 'n_estimators': 8}
{'bootstrap': True, 'max_depth': 12, 'max_features': 'sqrt', 'min_samples_leaf': 3, 'min_samples_split': 4, 'n_estimators': 11}
{'bootstrap': True, 'max_depth': 12, 'max_features': 'sqrt', 'min_samples_leaf': 3, 'min_samples_split': 4, 'n_estimators': 15}
{'bootstrap': True, 'max_depth': 12, 'max_features': 'sqrt', 'min_samples_leaf': 3, 'min_samples_split': 4, 'n_estimators': 17}
{'bootstrap': True, 'max_depth': 12, 'max_features': 'sqrt', 'min_samples_leaf': 3, 'min_samples_split': 4, 'n_estimators': 20}
{'bootstrap': True, 'max_depth': 12, 'max_features': 'sqrt', 'min_samples_leaf': 3, 'min_samples_split': 4, 'n_estimators': 25}
{'bootstrap': True, 'max_depth': 12, 'max_features': 'sqrt', 'min_samples_leaf': 3, 'min_samples_split': 4, 'n_estimators': 30}
{'bootstrap': True, 'max_depth': 12, 'max_features': 'sqrt', 'min_samples_leaf': 4, 'min_samples_split': 2, 'n_estimators': 2}
{'bootstrap': True, 'max_depth': 12, 'max_features': 'sqrt', 'min_samples_leaf': 4, 'min_samples_split': 2, 'n_estimators': 5}
{'bootstrap': True, 'max_depth': 12, 'max_features': 'sqrt', 'min_samples_leaf': 4, 'min_samples_split': 2, 'n_estimators': 8}
{'bootstrap': True, 'max_depth': 12, 'max_features': 'sqrt', 'min_samples_leaf': 4, 'min_samples_split': 2, 'n_estimators': 11}
{'bootstrap': True, 'max_depth': 12, 'max_features': 'sqrt', 'min_samples_leaf': 4, 'min_samples_split': 2, 'n_estimators': 15}
{'bootstrap': True, 'max_depth': 12, 'max_features': 'sqrt', 'min_samples_leaf': 4, 'min_samples_split': 2, 'n_estimators': 17}
{'bootstrap': True, 'max_depth': 12, 'max_features': 'sqrt', 'min_samples_leaf': 4, 'min_samples_split': 2, 'n_estimators': 20}
{'bootstrap': True, 'max_depth': 12, 'max_features': 'sqrt', 'min_samples_leaf': 4, 'min_samples_split': 2, 'n_estimators': 25}
{'bootstrap': True, 'max_depth': 12, 'max_features': 'sqrt', 'min_samples_leaf': 4, 'min_samples_split': 2, 'n_estimators': 30}
{'bootstrap': True, 'max_depth': 12, 'max_features': 'sqrt', 'min_samples_leaf': 4, 'min_samples_split': 3, 'n_estimators': 2}
{'bootstrap': True, 'max_depth': 12, 'max_features': 'sqrt', 'min_samples_leaf': 4, 'min_samples_split': 3, 'n_estimators': 5}
{'bootstrap': True, 'max_depth': 12, 'max_features': 'sqrt', 'min_samples_leaf': 4, 'min_samples_split': 3, 'n_estimators': 8}
{'bootstrap': True, 'max_depth': 12, 'max_features': 'sqrt', 'min_samples_leaf': 4, 'min_samples_split': 3, 'n_estimators': 11}
{'bootstrap': True, 'max_depth': 12, 'max_features': 'sqrt', 'min_samples_leaf': 4, 'min_samples_split': 3, 'n_estimators': 15}
{'bootstrap': True, 'max_depth': 12, 'max_features': 'sqrt', 'min_samples_leaf': 4, 'min_samples_split': 3, 'n_estimators': 17}
{'bootstrap': True, 'max_depth': 12, 'max_features': 'sqrt', 'min_samples_leaf': 4, 'min_samples_split': 3, 'n_estimators': 20}
{'bootstrap': True, 'max_depth': 12, 'max_features': 'sqrt', 'min_samples_leaf': 4, 'min_samples_split': 3, 'n_estimators': 25}
{'bootstrap': True, 'max_depth': 12, 'max_features': 'sqrt', 'min_samples_leaf': 4, 'min_samples_split': 3, 'n_estimators': 30}
{'bootstrap': True, 'max_depth': 12, 'max_features': 'sqrt', 'min_samples_leaf': 4, 'min_samples_split': 4, 'n_estimators': 2}
{'bootstrap': True, 'max_depth': 12, 'max_features': 'sqrt', 'min_samples_leaf': 4, 'min_samples_split': 4, 'n_estimators': 5}
{'bootstrap': True, 'max_depth': 12, 'max_features': 'sqrt', 'min_samples_leaf': 4, 'min_samples_split': 4, 'n_estimators': 8}
{'bootstrap': True, 'max_depth': 12, 'max_features': 'sqrt', 'min_samples_leaf': 4, 'min_samples_split': 4, 'n_estimators': 11}
{'bootstrap': True, 'max_depth': 12, 'max_features': 'sqrt', 'min_samples_leaf': 4, 'min_samples_split': 4, 'n_estimators': 15}
{'bootstrap': True, 'max_depth': 12, 'max_features': 'sqrt', 'min_samples_leaf': 4, 'min_samples_split': 4, 'n_estimators': 17}
{'bootstrap': True, 'max_depth': 12, 'max_features': 'sqrt', 'min_samples_leaf': 4, 'min_samples_split': 4, 'n_estimators': 20}
{'bootstrap': True, 'max_depth': 12, 'max_features': 'sqrt', 'min_samples_leaf': 4, 'min_samples_split': 4, 'n_estimators': 25}
{'bootstrap': True, 'max_depth': 12, 'max_features': 'sqrt', 'min_samples_leaf': 4, 'min_samples_split': 4, 'n_estimators': 30}
{'bootstrap': True, 'max_depth': 15, 'max_features': 'auto', 'min_samples_leaf': 2, 'min_samples_split': 2, 'n_estimators': 2}
{'bootstrap': True, 'max_depth': 15, 'max_features': 'auto', 'min_samples_leaf': 2, 'min_samples_split': 2, 'n_estimators': 5}
{'bootstrap': True, 'max_depth': 15, 'max_features': 'auto', 'min_samples_leaf': 2, 'min_samples_split': 2, 'n_estimators': 8}
{'bootstrap': True, 'max_depth': 15, 'max_features': 'auto', 'min_samples_leaf': 2, 'min_samples_split': 2, 'n_estimators': 11}
{'bootstrap': True, 'max_depth': 15, 'max_features': 'auto', 'min_samples_leaf': 2, 'min_samples_split': 2, 'n_estimators': 15}
{'bootstrap': True, 'max_depth': 15, 'max_features': 'auto', 'min_samples_leaf': 2, 'min_samples_split': 2, 'n_estimators': 17}
{'bootstrap': True, 'max_depth': 15, 'max_features': 'auto', 'min_samples_leaf': 2, 'min_samples_split': 2, 'n_estimators': 20}
{'bootstrap': True, 'max_depth': 15, 'max_features': 'auto', 'min_samples_leaf': 2, 'min_samples_split': 2, 'n_estimators': 25}
{'bootstrap': True, 'max_depth': 15, 'max_features': 'auto', 'min_samples_leaf': 2, 'min_samples_split': 2, 'n_estimators': 30}
{'bootstrap': True, 'max_depth': 15, 'max_features': 'auto', 'min_samples_leaf': 2, 'min_samples_split': 3, 'n_estimators': 2}
{'bootstrap': True, 'max_depth': 15, 'max_features': 'auto', 'min_samples_leaf': 2, 'min_samples_split': 3, 'n_estimators': 5}
{'bootstrap': True, 'max_depth': 15, 'max_features': 'auto', 'min_samples_leaf': 2, 'min_samples_split': 3, 'n_estimators': 8}
{'bootstrap': True, 'max_depth': 15, 'max_features': 'auto', 'min_samples_leaf': 2, 'min_samples_split': 3, 'n_estimators': 11}
{'bootstrap': True, 'max_depth': 15, 'max_features': 'auto', 'min_samples_leaf': 2, 'min_samples_split': 3, 'n_estimators': 15}
{'bootstrap': True, 'max_depth': 15, 'max_features': 'auto', 'min_samples_leaf': 2, 'min_samples_split': 3, 'n_estimators': 17}
{'bootstrap': True, 'max_depth': 15, 'max_features': 'auto', 'min_samples_leaf': 2, 'min_samples_split': 3, 'n_estimators': 20}
{'bootstrap': True, 'max_depth': 15, 'max_features': 'auto', 'min_samples_leaf': 2, 'min_samples_split': 3, 'n_estimators': 25}
{'bootstrap': True, 'max_depth': 15, 'max_features': 'auto', 'min_samples_leaf': 2, 'min_samples_split': 3, 'n_estimators': 30}
{'bootstrap': True, 'max_depth': 15, 'max_features': 'auto', 'min_samples_leaf': 2, 'min_samples_split': 4, 'n_estimators': 2}
{'bootstrap': True, 'max_depth': 15, 'max_features': 'auto', 'min_samples_leaf': 2, 'min_samples_split': 4, 'n_estimators': 5}
{'bootstrap': True, 'max_depth': 15, 'max_features': 'auto', 'min_samples_leaf': 2, 'min_samples_split': 4, 'n_estimators': 8}
{'bootstrap': True, 'max_depth': 15, 'max_features': 'auto', 'min_samples_leaf': 2, 'min_samples_split': 4, 'n_estimators': 11}
{'bootstrap': True, 'max_depth': 15, 'max_features': 'auto', 'min_samples_leaf': 2, 'min_samples_split': 4, 'n_estimators': 15}
{'bootstrap': True, 'max_depth': 15, 'max_features': 'auto', 'min_samples_leaf': 2, 'min_samples_split': 4, 'n_estimators': 17}
{'bootstrap': True, 'max_depth': 15, 'max_features': 'auto', 'min_samples_leaf': 2, 'min_samples_split': 4, 'n_estimators': 20}
{'bootstrap': True, 'max_depth': 15, 'max_features': 'auto', 'min_samples_leaf': 2, 'min_samples_split': 4, 'n_estimators': 25}
{'bootstrap': True, 'max_depth': 15, 'max_features': 'auto', 'min_samples_leaf': 2, 'min_samples_split': 4, 'n_estimators': 30}
{'bootstrap': True, 'max_depth': 15, 'max_features': 'auto', 'min_samples_leaf': 3, 'min_samples_split': 2, 'n_estimators': 2}
{'bootstrap': True, 'max_depth': 15, 'max_features': 'auto', 'min_samples_leaf': 3, 'min_samples_split': 2, 'n_estimators': 5}
{'bootstrap': True, 'max_depth': 15, 'max_features': 'auto', 'min_samples_leaf': 3, 'min_samples_split': 2, 'n_estimators': 8}
{'bootstrap': True, 'max_depth': 15, 'max_features': 'auto', 'min_samples_leaf': 3, 'min_samples_split': 2, 'n_estimators': 11}
{'bootstrap': True, 'max_depth': 15, 'max_features': 'auto', 'min_samples_leaf': 3, 'min_samples_split': 2, 'n_estimators': 15}
{'bootstrap': True, 'max_depth': 15, 'max_features': 'auto', 'min_samples_leaf': 3, 'min_samples_split': 2, 'n_estimators': 17}
{'bootstrap': True, 'max_depth': 15, 'max_features': 'auto', 'min_samples_leaf': 3, 'min_samples_split': 2, 'n_estimators': 20}
{'bootstrap': True, 'max_depth': 15, 'max_features': 'auto', 'min_samples_leaf': 3, 'min_samples_split': 2, 'n_estimators': 25}
{'bootstrap': True, 'max_depth': 15, 'max_features': 'auto', 'min_samples_leaf': 3, 'min_samples_split': 2, 'n_estimators': 30}
{'bootstrap': True, 'max_depth': 15, 'max_features': 'auto', 'min_samples_leaf': 3, 'min_samples_split': 3, 'n_estimators': 2}
{'bootstrap': True, 'max_depth': 15, 'max_features': 'auto', 'min_samples_leaf': 3, 'min_samples_split': 3, 'n_estimators': 5}
{'bootstrap': True, 'max_depth': 15, 'max_features': 'auto', 'min_samples_leaf': 3, 'min_samples_split': 3, 'n_estimators': 8}
{'bootstrap': True, 'max_depth': 15, 'max_features': 'auto', 'min_samples_leaf': 3, 'min_samples_split': 3, 'n_estimators': 11}
{'bootstrap': True, 'max_depth': 15, 'max_features': 'auto', 'min_samples_leaf': 3, 'min_samples_split': 3, 'n_estimators': 15}
{'bootstrap': True, 'max_depth': 15, 'max_features': 'auto', 'min_samples_leaf': 3, 'min_samples_split': 3, 'n_estimators': 17}
{'bootstrap': True, 'max_depth': 15, 'max_features': 'auto', 'min_samples_leaf': 3, 'min_samples_split': 3, 'n_estimators': 20}
{'bootstrap': True, 'max_depth': 15, 'max_features': 'auto', 'min_samples_leaf': 3, 'min_samples_split': 3, 'n_estimators': 25}
{'bootstrap': True, 'max_depth': 15, 'max_features': 'auto', 'min_samples_leaf': 3, 'min_samples_split': 3, 'n_estimators': 30}
{'bootstrap': True, 'max_depth': 15, 'max_features': 'auto', 'min_samples_leaf': 3, 'min_samples_split': 4, 'n_estimators': 2}
{'bootstrap': True, 'max_depth': 15, 'max_features': 'auto', 'min_samples_leaf': 3, 'min_samples_split': 4, 'n_estimators': 5}
{'bootstrap': True, 'max_depth': 15, 'max_features': 'auto', 'min_samples_leaf': 3, 'min_samples_split': 4, 'n_estimators': 8}
{'bootstrap': True, 'max_depth': 15, 'max_features': 'auto', 'min_samples_leaf': 3, 'min_samples_split': 4, 'n_estimators': 11}
{'bootstrap': True, 'max_depth': 15, 'max_features': 'auto', 'min_samples_leaf': 3, 'min_samples_split': 4, 'n_estimators': 15}
{'bootstrap': True, 'max_depth': 15, 'max_features': 'auto', 'min_samples_leaf': 3, 'min_samples_split': 4, 'n_estimators': 17}
{'bootstrap': True, 'max_depth': 15, 'max_features': 'auto', 'min_samples_leaf': 3, 'min_samples_split': 4, 'n_estimators': 20}
{'bootstrap': True, 'max_depth': 15, 'max_features': 'auto', 'min_samples_leaf': 3, 'min_samples_split': 4, 'n_estimators': 25}
{'bootstrap': True, 'max_depth': 15, 'max_features': 'auto', 'min_samples_leaf': 3, 'min_samples_split': 4, 'n_estimators': 30}
{'bootstrap': True, 'max_depth': 15, 'max_features': 'auto', 'min_samples_leaf': 4, 'min_samples_split': 2, 'n_estimators': 2}
{'bootstrap': True, 'max_depth': 15, 'max_features': 'auto', 'min_samples_leaf': 4, 'min_samples_split': 2, 'n_estimators': 5}
{'bootstrap': True, 'max_depth': 15, 'max_features': 'auto', 'min_samples_leaf': 4, 'min_samples_split': 2, 'n_estimators': 8}
{'bootstrap': True, 'max_depth': 15, 'max_features': 'auto', 'min_samples_leaf': 4, 'min_samples_split': 2, 'n_estimators': 11}
{'bootstrap': True, 'max_depth': 15, 'max_features': 'auto', 'min_samples_leaf': 4, 'min_samples_split': 2, 'n_estimators': 15}
{'bootstrap': True, 'max_depth': 15, 'max_features': 'auto', 'min_samples_leaf': 4, 'min_samples_split': 2, 'n_estimators': 17}
{'bootstrap': True, 'max_depth': 15, 'max_features': 'auto', 'min_samples_leaf': 4, 'min_samples_split': 2, 'n_estimators': 20}
{'bootstrap': True, 'max_depth': 15, 'max_features': 'auto', 'min_samples_leaf': 4, 'min_samples_split': 2, 'n_estimators': 25}
{'bootstrap': True, 'max_depth': 15, 'max_features': 'auto', 'min_samples_leaf': 4, 'min_samples_split': 2, 'n_estimators': 30}
{'bootstrap': True, 'max_depth': 15, 'max_features': 'auto', 'min_samples_leaf': 4, 'min_samples_split': 3, 'n_estimators': 2}
{'bootstrap': True, 'max_depth': 15, 'max_features': 'auto', 'min_samples_leaf': 4, 'min_samples_split': 3, 'n_estimators': 5}
{'bootstrap': True, 'max_depth': 15, 'max_features': 'auto', 'min_samples_leaf': 4, 'min_samples_split': 3, 'n_estimators': 8}
{'bootstrap': True, 'max_depth': 15, 'max_features': 'auto', 'min_samples_leaf': 4, 'min_samples_split': 3, 'n_estimators': 11}
{'bootstrap': True, 'max_depth': 15, 'max_features': 'auto', 'min_samples_leaf': 4, 'min_samples_split': 3, 'n_estimators': 15}
{'bootstrap': True, 'max_depth': 15, 'max_features': 'auto', 'min_samples_leaf': 4, 'min_samples_split': 3, 'n_estimators': 17}
{'bootstrap': True, 'max_depth': 15, 'max_features': 'auto', 'min_samples_leaf': 4, 'min_samples_split': 3, 'n_estimators': 20}
{'bootstrap': True, 'max_depth': 15, 'max_features': 'auto', 'min_samples_leaf': 4, 'min_samples_split': 3, 'n_estimators': 25}
{'bootstrap': True, 'max_depth': 15, 'max_features': 'auto', 'min_samples_leaf': 4, 'min_samples_split': 3, 'n_estimators': 30}
{'bootstrap': True, 'max_depth': 15, 'max_features': 'auto', 'min_samples_leaf': 4, 'min_samples_split': 4, 'n_estimators': 2}
{'bootstrap': True, 'max_depth': 15, 'max_features': 'auto', 'min_samples_leaf': 4, 'min_samples_split': 4, 'n_estimators': 5}
{'bootstrap': True, 'max_depth': 15, 'max_features': 'auto', 'min_samples_leaf': 4, 'min_samples_split': 4, 'n_estimators': 8}
{'bootstrap': True, 'max_depth': 15, 'max_features': 'auto', 'min_samples_leaf': 4, 'min_samples_split': 4, 'n_estimators': 11}
{'bootstrap': True, 'max_depth': 15, 'max_features': 'auto', 'min_samples_leaf': 4, 'min_samples_split': 4, 'n_estimators': 15}
{'bootstrap': True, 'max_depth': 15, 'max_features': 'auto', 'min_samples_leaf': 4, 'min_samples_split': 4, 'n_estimators': 17}
{'bootstrap': True, 'max_depth': 15, 'max_features': 'auto', 'min_samples_leaf': 4, 'min_samples_split': 4, 'n_estimators': 20}
{'bootstrap': True, 'max_depth': 15, 'max_features': 'auto', 'min_samples_leaf': 4, 'min_samples_split': 4, 'n_estimators': 25}
{'bootstrap': True, 'max_depth': 15, 'max_features': 'auto', 'min_samples_leaf': 4, 'min_samples_split': 4, 'n_estimators': 30}
{'bootstrap': True, 'max_depth': 15, 'max_features': 'sqrt', 'min_samples_leaf': 2, 'min_samples_split': 2, 'n_estimators': 2}
{'bootstrap': True, 'max_depth': 15, 'max_features': 'sqrt', 'min_samples_leaf': 2, 'min_samples_split': 2, 'n_estimators': 5}
{'bootstrap': True, 'max_depth': 15, 'max_features': 'sqrt', 'min_samples_leaf': 2, 'min_samples_split': 2, 'n_estimators': 8}
{'bootstrap': True, 'max_depth': 15, 'max_features': 'sqrt', 'min_samples_leaf': 2, 'min_samples_split': 2, 'n_estimators': 11}
{'bootstrap': True, 'max_depth': 15, 'max_features': 'sqrt', 'min_samples_leaf': 2, 'min_samples_split': 2, 'n_estimators': 15}
{'bootstrap': True, 'max_depth': 15, 'max_features': 'sqrt', 'min_samples_leaf': 2, 'min_samples_split': 2, 'n_estimators': 17}
{'bootstrap': True, 'max_depth': 15, 'max_features': 'sqrt', 'min_samples_leaf': 2, 'min_samples_split': 2, 'n_estimators': 20}
{'bootstrap': True, 'max_depth': 15, 'max_features': 'sqrt', 'min_samples_leaf': 2, 'min_samples_split': 2, 'n_estimators': 25}
{'bootstrap': True, 'max_depth': 15, 'max_features': 'sqrt', 'min_samples_leaf': 2, 'min_samples_split': 2, 'n_estimators': 30}
{'bootstrap': True, 'max_depth': 15, 'max_features': 'sqrt', 'min_samples_leaf': 2, 'min_samples_split': 3, 'n_estimators': 2}
{'bootstrap': True, 'max_depth': 15, 'max_features': 'sqrt', 'min_samples_leaf': 2, 'min_samples_split': 3, 'n_estimators': 5}
{'bootstrap': True, 'max_depth': 15, 'max_features': 'sqrt', 'min_samples_leaf': 2, 'min_samples_split': 3, 'n_estimators': 8}
{'bootstrap': True, 'max_depth': 15, 'max_features': 'sqrt', 'min_samples_leaf': 2, 'min_samples_split': 3, 'n_estimators': 11}
{'bootstrap': True, 'max_depth': 15, 'max_features': 'sqrt', 'min_samples_leaf': 2, 'min_samples_split': 3, 'n_estimators': 15}
{'bootstrap': True, 'max_depth': 15, 'max_features': 'sqrt', 'min_samples_leaf': 2, 'min_samples_split': 3, 'n_estimators': 17}
{'bootstrap': True, 'max_depth': 15, 'max_features': 'sqrt', 'min_samples_leaf': 2, 'min_samples_split': 3, 'n_estimators': 20}
{'bootstrap': True, 'max_depth': 15, 'max_features': 'sqrt', 'min_samples_leaf': 2, 'min_samples_split': 3, 'n_estimators': 25}
{'bootstrap': True, 'max_depth': 15, 'max_features': 'sqrt', 'min_samples_leaf': 2, 'min_samples_split': 3, 'n_estimators': 30}
{'bootstrap': True, 'max_depth': 15, 'max_features': 'sqrt', 'min_samples_leaf': 2, 'min_samples_split': 4, 'n_estimators': 2}
{'bootstrap': True, 'max_depth': 15, 'max_features': 'sqrt', 'min_samples_leaf': 2, 'min_samples_split': 4, 'n_estimators': 5}
{'bootstrap': True, 'max_depth': 15, 'max_features': 'sqrt', 'min_samples_leaf': 2, 'min_samples_split': 4, 'n_estimators': 8}
{'bootstrap': True, 'max_depth': 15, 'max_features': 'sqrt', 'min_samples_leaf': 2, 'min_samples_split': 4, 'n_estimators': 11}
{'bootstrap': True, 'max_depth': 15, 'max_features': 'sqrt', 'min_samples_leaf': 2, 'min_samples_split': 4, 'n_estimators': 15}
{'bootstrap': True, 'max_depth': 15, 'max_features': 'sqrt', 'min_samples_leaf': 2, 'min_samples_split': 4, 'n_estimators': 17}
{'bootstrap': True, 'max_depth': 15, 'max_features': 'sqrt', 'min_samples_leaf': 2, 'min_samples_split': 4, 'n_estimators': 20}
{'bootstrap': True, 'max_depth': 15, 'max_features': 'sqrt', 'min_samples_leaf': 2, 'min_samples_split': 4, 'n_estimators': 25}
{'bootstrap': True, 'max_depth': 15, 'max_features': 'sqrt', 'min_samples_leaf': 2, 'min_samples_split': 4, 'n_estimators': 30}
{'bootstrap': True, 'max_depth': 15, 'max_features': 'sqrt', 'min_samples_leaf': 3, 'min_samples_split': 2, 'n_estimators': 2}
{'bootstrap': True, 'max_depth': 15, 'max_features': 'sqrt', 'min_samples_leaf': 3, 'min_samples_split': 2, 'n_estimators': 5}
{'bootstrap': True, 'max_depth': 15, 'max_features': 'sqrt', 'min_samples_leaf': 3, 'min_samples_split': 2, 'n_estimators': 8}
{'bootstrap': True, 'max_depth': 15, 'max_features': 'sqrt', 'min_samples_leaf': 3, 'min_samples_split': 2, 'n_estimators': 11}
{'bootstrap': True, 'max_depth': 15, 'max_features': 'sqrt', 'min_samples_leaf': 3, 'min_samples_split': 2, 'n_estimators': 15}
{'bootstrap': True, 'max_depth': 15, 'max_features': 'sqrt', 'min_samples_leaf': 3, 'min_samples_split': 2, 'n_estimators': 17}
{'bootstrap': True, 'max_depth': 15, 'max_features': 'sqrt', 'min_samples_leaf': 3, 'min_samples_split': 2, 'n_estimators': 20}
{'bootstrap': True, 'max_depth': 15, 'max_features': 'sqrt', 'min_samples_leaf': 3, 'min_samples_split': 2, 'n_estimators': 25}
{'bootstrap': True, 'max_depth': 15, 'max_features': 'sqrt', 'min_samples_leaf': 3, 'min_samples_split': 2, 'n_estimators': 30}
{'bootstrap': True, 'max_depth': 15, 'max_features': 'sqrt', 'min_samples_leaf': 3, 'min_samples_split': 3, 'n_estimators': 2}
{'bootstrap': True, 'max_depth': 15, 'max_features': 'sqrt', 'min_samples_leaf': 3, 'min_samples_split': 3, 'n_estimators': 5}
{'bootstrap': True, 'max_depth': 15, 'max_features': 'sqrt', 'min_samples_leaf': 3, 'min_samples_split': 3, 'n_estimators': 8}
{'bootstrap': True, 'max_depth': 15, 'max_features': 'sqrt', 'min_samples_leaf': 3, 'min_samples_split': 3, 'n_estimators': 11}
{'bootstrap': True, 'max_depth': 15, 'max_features': 'sqrt', 'min_samples_leaf': 3, 'min_samples_split': 3, 'n_estimators': 15}
{'bootstrap': True, 'max_depth': 15, 'max_features': 'sqrt', 'min_samples_leaf': 3, 'min_samples_split': 3, 'n_estimators': 17}
{'bootstrap': True, 'max_depth': 15, 'max_features': 'sqrt', 'min_samples_leaf': 3, 'min_samples_split': 3, 'n_estimators': 20}
{'bootstrap': True, 'max_depth': 15, 'max_features': 'sqrt', 'min_samples_leaf': 3, 'min_samples_split': 3, 'n_estimators': 25}
{'bootstrap': True, 'max_depth': 15, 'max_features': 'sqrt', 'min_samples_leaf': 3, 'min_samples_split': 3, 'n_estimators': 30}
{'bootstrap': True, 'max_depth': 15, 'max_features': 'sqrt', 'min_samples_leaf': 3, 'min_samples_split': 4, 'n_estimators': 2}
{'bootstrap': True, 'max_depth': 15, 'max_features': 'sqrt', 'min_samples_leaf': 3, 'min_samples_split': 4, 'n_estimators': 5}
{'bootstrap': True, 'max_depth': 15, 'max_features': 'sqrt', 'min_samples_leaf': 3, 'min_samples_split': 4, 'n_estimators': 8}
{'bootstrap': True, 'max_depth': 15, 'max_features': 'sqrt', 'min_samples_leaf': 3, 'min_samples_split': 4, 'n_estimators': 11}
{'bootstrap': True, 'max_depth': 15, 'max_features': 'sqrt', 'min_samples_leaf': 3, 'min_samples_split': 4, 'n_estimators': 15}
{'bootstrap': True, 'max_depth': 15, 'max_features': 'sqrt', 'min_samples_leaf': 3, 'min_samples_split': 4, 'n_estimators': 17}
{'bootstrap': True, 'max_depth': 15, 'max_features': 'sqrt', 'min_samples_leaf': 3, 'min_samples_split': 4, 'n_estimators': 20}
{'bootstrap': True, 'max_depth': 15, 'max_features': 'sqrt', 'min_samples_leaf': 3, 'min_samples_split': 4, 'n_estimators': 25}
{'bootstrap': True, 'max_depth': 15, 'max_features': 'sqrt', 'min_samples_leaf': 3, 'min_samples_split': 4, 'n_estimators': 30}
{'bootstrap': True, 'max_depth': 15, 'max_features': 'sqrt', 'min_samples_leaf': 4, 'min_samples_split': 2, 'n_estimators': 2}
{'bootstrap': True, 'max_depth': 15, 'max_features': 'sqrt', 'min_samples_leaf': 4, 'min_samples_split': 2, 'n_estimators': 5}
{'bootstrap': True, 'max_depth': 15, 'max_features': 'sqrt', 'min_samples_leaf': 4, 'min_samples_split': 2, 'n_estimators': 8}
{'bootstrap': True, 'max_depth': 15, 'max_features': 'sqrt', 'min_samples_leaf': 4, 'min_samples_split': 2, 'n_estimators': 11}
{'bootstrap': True, 'max_depth': 15, 'max_features': 'sqrt', 'min_samples_leaf': 4, 'min_samples_split': 2, 'n_estimators': 15}
{'bootstrap': True, 'max_depth': 15, 'max_features': 'sqrt', 'min_samples_leaf': 4, 'min_samples_split': 2, 'n_estimators': 17}
{'bootstrap': True, 'max_depth': 15, 'max_features': 'sqrt', 'min_samples_leaf': 4, 'min_samples_split': 2, 'n_estimators': 20}
{'bootstrap': True, 'max_depth': 15, 'max_features': 'sqrt', 'min_samples_leaf': 4, 'min_samples_split': 2, 'n_estimators': 25}
{'bootstrap': True, 'max_depth': 15, 'max_features': 'sqrt', 'min_samples_leaf': 4, 'min_samples_split': 2, 'n_estimators': 30}
{'bootstrap': True, 'max_depth': 15, 'max_features': 'sqrt', 'min_samples_leaf': 4, 'min_samples_split': 3, 'n_estimators': 2}
{'bootstrap': True, 'max_depth': 15, 'max_features': 'sqrt', 'min_samples_leaf': 4, 'min_samples_split': 3, 'n_estimators': 5}
{'bootstrap': True, 'max_depth': 15, 'max_features': 'sqrt', 'min_samples_leaf': 4, 'min_samples_split': 3, 'n_estimators': 8}
{'bootstrap': True, 'max_depth': 15, 'max_features': 'sqrt', 'min_samples_leaf': 4, 'min_samples_split': 3, 'n_estimators': 11}
{'bootstrap': True, 'max_depth': 15, 'max_features': 'sqrt', 'min_samples_leaf': 4, 'min_samples_split': 3, 'n_estimators': 15}
{'bootstrap': True, 'max_depth': 15, 'max_features': 'sqrt', 'min_samples_leaf': 4, 'min_samples_split': 3, 'n_estimators': 17}
{'bootstrap': True, 'max_depth': 15, 'max_features': 'sqrt', 'min_samples_leaf': 4, 'min_samples_split': 3, 'n_estimators': 20}
{'bootstrap': True, 'max_depth': 15, 'max_features': 'sqrt', 'min_samples_leaf': 4, 'min_samples_split': 3, 'n_estimators': 25}
{'bootstrap': True, 'max_depth': 15, 'max_features': 'sqrt', 'min_samples_leaf': 4, 'min_samples_split': 3, 'n_estimators': 30}
{'bootstrap': True, 'max_depth': 15, 'max_features': 'sqrt', 'min_samples_leaf': 4, 'min_samples_split': 4, 'n_estimators': 2}
{'bootstrap': True, 'max_depth': 15, 'max_features': 'sqrt', 'min_samples_leaf': 4, 'min_samples_split': 4, 'n_estimators': 5}
{'bootstrap': True, 'max_depth': 15, 'max_features': 'sqrt', 'min_samples_leaf': 4, 'min_samples_split': 4, 'n_estimators': 8}
{'bootstrap': True, 'max_depth': 15, 'max_features': 'sqrt', 'min_samples_leaf': 4, 'min_samples_split': 4, 'n_estimators': 11}
{'bootstrap': True, 'max_depth': 15, 'max_features': 'sqrt', 'min_samples_leaf': 4, 'min_samples_split': 4, 'n_estimators': 15}
{'bootstrap': True, 'max_depth': 15, 'max_features': 'sqrt', 'min_samples_leaf': 4, 'min_samples_split': 4, 'n_estimators': 17}
{'bootstrap': True, 'max_depth': 15, 'max_features': 'sqrt', 'min_samples_leaf': 4, 'min_samples_split': 4, 'n_estimators': 20}
{'bootstrap': True, 'max_depth': 15, 'max_features': 'sqrt', 'min_samples_leaf': 4, 'min_samples_split': 4, 'n_estimators': 25}
{'bootstrap': True, 'max_depth': 15, 'max_features': 'sqrt', 'min_samples_leaf': 4, 'min_samples_split': 4, 'n_estimators': 30}
{'bootstrap': False, 'max_depth': 3, 'max_features': 'auto', 'min_samples_leaf': 2, 'min_samples_split': 2, 'n_estimators': 2}
{'bootstrap': False, 'max_depth': 3, 'max_features': 'auto', 'min_samples_leaf': 2, 'min_samples_split': 2, 'n_estimators': 5}
{'bootstrap': False, 'max_depth': 3, 'max_features': 'auto', 'min_samples_leaf': 2, 'min_samples_split': 2, 'n_estimators': 8}
{'bootstrap': False, 'max_depth': 3, 'max_features': 'auto', 'min_samples_leaf': 2, 'min_samples_split': 2, 'n_estimators': 11}
{'bootstrap': False, 'max_depth': 3, 'max_features': 'auto', 'min_samples_leaf': 2, 'min_samples_split': 2, 'n_estimators': 15}
{'bootstrap': False, 'max_depth': 3, 'max_features': 'auto', 'min_samples_leaf': 2, 'min_samples_split': 2, 'n_estimators': 17}
{'bootstrap': False, 'max_depth': 3, 'max_features': 'auto', 'min_samples_leaf': 2, 'min_samples_split': 2, 'n_estimators': 20}
{'bootstrap': False, 'max_depth': 3, 'max_features': 'auto', 'min_samples_leaf': 2, 'min_samples_split': 2, 'n_estimators': 25}
{'bootstrap': False, 'max_depth': 3, 'max_features': 'auto', 'min_samples_leaf': 2, 'min_samples_split': 2, 'n_estimators': 30}
{'bootstrap': False, 'max_depth': 3, 'max_features': 'auto', 'min_samples_leaf': 2, 'min_samples_split': 3, 'n_estimators': 2}
{'bootstrap': False, 'max_depth': 3, 'max_features': 'auto', 'min_samples_leaf': 2, 'min_samples_split': 3, 'n_estimators': 5}
{'bootstrap': False, 'max_depth': 3, 'max_features': 'auto', 'min_samples_leaf': 2, 'min_samples_split': 3, 'n_estimators': 8}
{'bootstrap': False, 'max_depth': 3, 'max_features': 'auto', 'min_samples_leaf': 2, 'min_samples_split': 3, 'n_estimators': 11}
{'bootstrap': False, 'max_depth': 3, 'max_features': 'auto', 'min_samples_leaf': 2, 'min_samples_split': 3, 'n_estimators': 15}
{'bootstrap': False, 'max_depth': 3, 'max_features': 'auto', 'min_samples_leaf': 2, 'min_samples_split': 3, 'n_estimators': 17}
{'bootstrap': False, 'max_depth': 3, 'max_features': 'auto', 'min_samples_leaf': 2, 'min_samples_split': 3, 'n_estimators': 20}
{'bootstrap': False, 'max_depth': 3, 'max_features': 'auto', 'min_samples_leaf': 2, 'min_samples_split': 3, 'n_estimators': 25}
{'bootstrap': False, 'max_depth': 3, 'max_features': 'auto', 'min_samples_leaf': 2, 'min_samples_split': 3, 'n_estimators': 30}
{'bootstrap': False, 'max_depth': 3, 'max_features': 'auto', 'min_samples_leaf': 2, 'min_samples_split': 4, 'n_estimators': 2}
{'bootstrap': False, 'max_depth': 3, 'max_features': 'auto', 'min_samples_leaf': 2, 'min_samples_split': 4, 'n_estimators': 5}
{'bootstrap': False, 'max_depth': 3, 'max_features': 'auto', 'min_samples_leaf': 2, 'min_samples_split': 4, 'n_estimators': 8}
{'bootstrap': False, 'max_depth': 3, 'max_features': 'auto', 'min_samples_leaf': 2, 'min_samples_split': 4, 'n_estimators': 11}
{'bootstrap': False, 'max_depth': 3, 'max_features': 'auto', 'min_samples_leaf': 2, 'min_samples_split': 4, 'n_estimators': 15}
{'bootstrap': False, 'max_depth': 3, 'max_features': 'auto', 'min_samples_leaf': 2, 'min_samples_split': 4, 'n_estimators': 17}
{'bootstrap': False, 'max_depth': 3, 'max_features': 'auto', 'min_samples_leaf': 2, 'min_samples_split': 4, 'n_estimators': 20}
{'bootstrap': False, 'max_depth': 3, 'max_features': 'auto', 'min_samples_leaf': 2, 'min_samples_split': 4, 'n_estimators': 25}
{'bootstrap': False, 'max_depth': 3, 'max_features': 'auto', 'min_samples_leaf': 2, 'min_samples_split': 4, 'n_estimators': 30}
{'bootstrap': False, 'max_depth': 3, 'max_features': 'auto', 'min_samples_leaf': 3, 'min_samples_split': 2, 'n_estimators': 2}
{'bootstrap': False, 'max_depth': 3, 'max_features': 'auto', 'min_samples_leaf': 3, 'min_samples_split': 2, 'n_estimators': 5}
{'bootstrap': False, 'max_depth': 3, 'max_features': 'auto', 'min_samples_leaf': 3, 'min_samples_split': 2, 'n_estimators': 8}
{'bootstrap': False, 'max_depth': 3, 'max_features': 'auto', 'min_samples_leaf': 3, 'min_samples_split': 2, 'n_estimators': 11}
{'bootstrap': False, 'max_depth': 3, 'max_features': 'auto', 'min_samples_leaf': 3, 'min_samples_split': 2, 'n_estimators': 15}
{'bootstrap': False, 'max_depth': 3, 'max_features': 'auto', 'min_samples_leaf': 3, 'min_samples_split': 2, 'n_estimators': 17}
{'bootstrap': False, 'max_depth': 3, 'max_features': 'auto', 'min_samples_leaf': 3, 'min_samples_split': 2, 'n_estimators': 20}
{'bootstrap': False, 'max_depth': 3, 'max_features': 'auto', 'min_samples_leaf': 3, 'min_samples_split': 2, 'n_estimators': 25}
{'bootstrap': False, 'max_depth': 3, 'max_features': 'auto', 'min_samples_leaf': 3, 'min_samples_split': 2, 'n_estimators': 30}
{'bootstrap': False, 'max_depth': 3, 'max_features': 'auto', 'min_samples_leaf': 3, 'min_samples_split': 3, 'n_estimators': 2}
{'bootstrap': False, 'max_depth': 3, 'max_features': 'auto', 'min_samples_leaf': 3, 'min_samples_split': 3, 'n_estimators': 5}
{'bootstrap': False, 'max_depth': 3, 'max_features': 'auto', 'min_samples_leaf': 3, 'min_samples_split': 3, 'n_estimators': 8}
{'bootstrap': False, 'max_depth': 3, 'max_features': 'auto', 'min_samples_leaf': 3, 'min_samples_split': 3, 'n_estimators': 11}
{'bootstrap': False, 'max_depth': 3, 'max_features': 'auto', 'min_samples_leaf': 3, 'min_samples_split': 3, 'n_estimators': 15}
{'bootstrap': False, 'max_depth': 3, 'max_features': 'auto', 'min_samples_leaf': 3, 'min_samples_split': 3, 'n_estimators': 17}
{'bootstrap': False, 'max_depth': 3, 'max_features': 'auto', 'min_samples_leaf': 3, 'min_samples_split': 3, 'n_estimators': 20}
{'bootstrap': False, 'max_depth': 3, 'max_features': 'auto', 'min_samples_leaf': 3, 'min_samples_split': 3, 'n_estimators': 25}
{'bootstrap': False, 'max_depth': 3, 'max_features': 'auto', 'min_samples_leaf': 3, 'min_samples_split': 3, 'n_estimators': 30}
{'bootstrap': False, 'max_depth': 3, 'max_features': 'auto', 'min_samples_leaf': 3, 'min_samples_split': 4, 'n_estimators': 2}
{'bootstrap': False, 'max_depth': 3, 'max_features': 'auto', 'min_samples_leaf': 3, 'min_samples_split': 4, 'n_estimators': 5}
{'bootstrap': False, 'max_depth': 3, 'max_features': 'auto', 'min_samples_leaf': 3, 'min_samples_split': 4, 'n_estimators': 8}
{'bootstrap': False, 'max_depth': 3, 'max_features': 'auto', 'min_samples_leaf': 3, 'min_samples_split': 4, 'n_estimators': 11}
{'bootstrap': False, 'max_depth': 3, 'max_features': 'auto', 'min_samples_leaf': 3, 'min_samples_split': 4, 'n_estimators': 15}
{'bootstrap': False, 'max_depth': 3, 'max_features': 'auto', 'min_samples_leaf': 3, 'min_samples_split': 4, 'n_estimators': 17}
{'bootstrap': False, 'max_depth': 3, 'max_features': 'auto', 'min_samples_leaf': 3, 'min_samples_split': 4, 'n_estimators': 20}
{'bootstrap': False, 'max_depth': 3, 'max_features': 'auto', 'min_samples_leaf': 3, 'min_samples_split': 4, 'n_estimators': 25}
{'bootstrap': False, 'max_depth': 3, 'max_features': 'auto', 'min_samples_leaf': 3, 'min_samples_split': 4, 'n_estimators': 30}
{'bootstrap': False, 'max_depth': 3, 'max_features': 'auto', 'min_samples_leaf': 4, 'min_samples_split': 2, 'n_estimators': 2}
{'bootstrap': False, 'max_depth': 3, 'max_features': 'auto', 'min_samples_leaf': 4, 'min_samples_split': 2, 'n_estimators': 5}
{'bootstrap': False, 'max_depth': 3, 'max_features': 'auto', 'min_samples_leaf': 4, 'min_samples_split': 2, 'n_estimators': 8}
{'bootstrap': False, 'max_depth': 3, 'max_features': 'auto', 'min_samples_leaf': 4, 'min_samples_split': 2, 'n_estimators': 11}
{'bootstrap': False, 'max_depth': 3, 'max_features': 'auto', 'min_samples_leaf': 4, 'min_samples_split': 2, 'n_estimators': 15}
{'bootstrap': False, 'max_depth': 3, 'max_features': 'auto', 'min_samples_leaf': 4, 'min_samples_split': 2, 'n_estimators': 17}
{'bootstrap': False, 'max_depth': 3, 'max_features': 'auto', 'min_samples_leaf': 4, 'min_samples_split': 2, 'n_estimators': 20}
{'bootstrap': False, 'max_depth': 3, 'max_features': 'auto', 'min_samples_leaf': 4, 'min_samples_split': 2, 'n_estimators': 25}
{'bootstrap': False, 'max_depth': 3, 'max_features': 'auto', 'min_samples_leaf': 4, 'min_samples_split': 2, 'n_estimators': 30}
{'bootstrap': False, 'max_depth': 3, 'max_features': 'auto', 'min_samples_leaf': 4, 'min_samples_split': 3, 'n_estimators': 2}
{'bootstrap': False, 'max_depth': 3, 'max_features': 'auto', 'min_samples_leaf': 4, 'min_samples_split': 3, 'n_estimators': 5}
{'bootstrap': False, 'max_depth': 3, 'max_features': 'auto', 'min_samples_leaf': 4, 'min_samples_split': 3, 'n_estimators': 8}
{'bootstrap': False, 'max_depth': 3, 'max_features': 'auto', 'min_samples_leaf': 4, 'min_samples_split': 3, 'n_estimators': 11}
{'bootstrap': False, 'max_depth': 3, 'max_features': 'auto', 'min_samples_leaf': 4, 'min_samples_split': 3, 'n_estimators': 15}
{'bootstrap': False, 'max_depth': 3, 'max_features': 'auto', 'min_samples_leaf': 4, 'min_samples_split': 3, 'n_estimators': 17}
{'bootstrap': False, 'max_depth': 3, 'max_features': 'auto', 'min_samples_leaf': 4, 'min_samples_split': 3, 'n_estimators': 20}
{'bootstrap': False, 'max_depth': 3, 'max_features': 'auto', 'min_samples_leaf': 4, 'min_samples_split': 3, 'n_estimators': 25}
{'bootstrap': False, 'max_depth': 3, 'max_features': 'auto', 'min_samples_leaf': 4, 'min_samples_split': 3, 'n_estimators': 30}
{'bootstrap': False, 'max_depth': 3, 'max_features': 'auto', 'min_samples_leaf': 4, 'min_samples_split': 4, 'n_estimators': 2}
{'bootstrap': False, 'max_depth': 3, 'max_features': 'auto', 'min_samples_leaf': 4, 'min_samples_split': 4, 'n_estimators': 5}
{'bootstrap': False, 'max_depth': 3, 'max_features': 'auto', 'min_samples_leaf': 4, 'min_samples_split': 4, 'n_estimators': 8}
{'bootstrap': False, 'max_depth': 3, 'max_features': 'auto', 'min_samples_leaf': 4, 'min_samples_split': 4, 'n_estimators': 11}
{'bootstrap': False, 'max_depth': 3, 'max_features': 'auto', 'min_samples_leaf': 4, 'min_samples_split': 4, 'n_estimators': 15}
{'bootstrap': False, 'max_depth': 3, 'max_features': 'auto', 'min_samples_leaf': 4, 'min_samples_split': 4, 'n_estimators': 17}
{'bootstrap': False, 'max_depth': 3, 'max_features': 'auto', 'min_samples_leaf': 4, 'min_samples_split': 4, 'n_estimators': 20}
{'bootstrap': False, 'max_depth': 3, 'max_features': 'auto', 'min_samples_leaf': 4, 'min_samples_split': 4, 'n_estimators': 25}
{'bootstrap': False, 'max_depth': 3, 'max_features': 'auto', 'min_samples_leaf': 4, 'min_samples_split': 4, 'n_estimators': 30}
{'bootstrap': False, 'max_depth': 3, 'max_features': 'sqrt', 'min_samples_leaf': 2, 'min_samples_split': 2, 'n_estimators': 2}
{'bootstrap': False, 'max_depth': 3, 'max_features': 'sqrt', 'min_samples_leaf': 2, 'min_samples_split': 2, 'n_estimators': 5}
{'bootstrap': False, 'max_depth': 3, 'max_features': 'sqrt', 'min_samples_leaf': 2, 'min_samples_split': 2, 'n_estimators': 8}
{'bootstrap': False, 'max_depth': 3, 'max_features': 'sqrt', 'min_samples_leaf': 2, 'min_samples_split': 2, 'n_estimators': 11}
{'bootstrap': False, 'max_depth': 3, 'max_features': 'sqrt', 'min_samples_leaf': 2, 'min_samples_split': 2, 'n_estimators': 15}
{'bootstrap': False, 'max_depth': 3, 'max_features': 'sqrt', 'min_samples_leaf': 2, 'min_samples_split': 2, 'n_estimators': 17}
{'bootstrap': False, 'max_depth': 3, 'max_features': 'sqrt', 'min_samples_leaf': 2, 'min_samples_split': 2, 'n_estimators': 20}
{'bootstrap': False, 'max_depth': 3, 'max_features': 'sqrt', 'min_samples_leaf': 2, 'min_samples_split': 2, 'n_estimators': 25}
{'bootstrap': False, 'max_depth': 3, 'max_features': 'sqrt', 'min_samples_leaf': 2, 'min_samples_split': 2, 'n_estimators': 30}
{'bootstrap': False, 'max_depth': 3, 'max_features': 'sqrt', 'min_samples_leaf': 2, 'min_samples_split': 3, 'n_estimators': 2}
{'bootstrap': False, 'max_depth': 3, 'max_features': 'sqrt', 'min_samples_leaf': 2, 'min_samples_split': 3, 'n_estimators': 5}
{'bootstrap': False, 'max_depth': 3, 'max_features': 'sqrt', 'min_samples_leaf': 2, 'min_samples_split': 3, 'n_estimators': 8}
{'bootstrap': False, 'max_depth': 3, 'max_features': 'sqrt', 'min_samples_leaf': 2, 'min_samples_split': 3, 'n_estimators': 11}
{'bootstrap': False, 'max_depth': 3, 'max_features': 'sqrt', 'min_samples_leaf': 2, 'min_samples_split': 3, 'n_estimators': 15}
{'bootstrap': False, 'max_depth': 3, 'max_features': 'sqrt', 'min_samples_leaf': 2, 'min_samples_split': 3, 'n_estimators': 17}
{'bootstrap': False, 'max_depth': 3, 'max_features': 'sqrt', 'min_samples_leaf': 2, 'min_samples_split': 3, 'n_estimators': 20}
{'bootstrap': False, 'max_depth': 3, 'max_features': 'sqrt', 'min_samples_leaf': 2, 'min_samples_split': 3, 'n_estimators': 25}
{'bootstrap': False, 'max_depth': 3, 'max_features': 'sqrt', 'min_samples_leaf': 2, 'min_samples_split': 3, 'n_estimators': 30}
{'bootstrap': False, 'max_depth': 3, 'max_features': 'sqrt', 'min_samples_leaf': 2, 'min_samples_split': 4, 'n_estimators': 2}
{'bootstrap': False, 'max_depth': 3, 'max_features': 'sqrt', 'min_samples_leaf': 2, 'min_samples_split': 4, 'n_estimators': 5}
{'bootstrap': False, 'max_depth': 3, 'max_features': 'sqrt', 'min_samples_leaf': 2, 'min_samples_split': 4, 'n_estimators': 8}
{'bootstrap': False, 'max_depth': 3, 'max_features': 'sqrt', 'min_samples_leaf': 2, 'min_samples_split': 4, 'n_estimators': 11}
{'bootstrap': False, 'max_depth': 3, 'max_features': 'sqrt', 'min_samples_leaf': 2, 'min_samples_split': 4, 'n_estimators': 15}
{'bootstrap': False, 'max_depth': 3, 'max_features': 'sqrt', 'min_samples_leaf': 2, 'min_samples_split': 4, 'n_estimators': 17}
{'bootstrap': False, 'max_depth': 3, 'max_features': 'sqrt', 'min_samples_leaf': 2, 'min_samples_split': 4, 'n_estimators': 20}
{'bootstrap': False, 'max_depth': 3, 'max_features': 'sqrt', 'min_samples_leaf': 2, 'min_samples_split': 4, 'n_estimators': 25}
{'bootstrap': False, 'max_depth': 3, 'max_features': 'sqrt', 'min_samples_leaf': 2, 'min_samples_split': 4, 'n_estimators': 30}
{'bootstrap': False, 'max_depth': 3, 'max_features': 'sqrt', 'min_samples_leaf': 3, 'min_samples_split': 2, 'n_estimators': 2}
{'bootstrap': False, 'max_depth': 3, 'max_features': 'sqrt', 'min_samples_leaf': 3, 'min_samples_split': 2, 'n_estimators': 5}
{'bootstrap': False, 'max_depth': 3, 'max_features': 'sqrt', 'min_samples_leaf': 3, 'min_samples_split': 2, 'n_estimators': 8}
{'bootstrap': False, 'max_depth': 3, 'max_features': 'sqrt', 'min_samples_leaf': 3, 'min_samples_split': 2, 'n_estimators': 11}
{'bootstrap': False, 'max_depth': 3, 'max_features': 'sqrt', 'min_samples_leaf': 3, 'min_samples_split': 2, 'n_estimators': 15}
{'bootstrap': False, 'max_depth': 3, 'max_features': 'sqrt', 'min_samples_leaf': 3, 'min_samples_split': 2, 'n_estimators': 17}
{'bootstrap': False, 'max_depth': 3, 'max_features': 'sqrt', 'min_samples_leaf': 3, 'min_samples_split': 2, 'n_estimators': 20}
{'bootstrap': False, 'max_depth': 3, 'max_features': 'sqrt', 'min_samples_leaf': 3, 'min_samples_split': 2, 'n_estimators': 25}
{'bootstrap': False, 'max_depth': 3, 'max_features': 'sqrt', 'min_samples_leaf': 3, 'min_samples_split': 2, 'n_estimators': 30}
{'bootstrap': False, 'max_depth': 3, 'max_features': 'sqrt', 'min_samples_leaf': 3, 'min_samples_split': 3, 'n_estimators': 2}
{'bootstrap': False, 'max_depth': 3, 'max_features': 'sqrt', 'min_samples_leaf': 3, 'min_samples_split': 3, 'n_estimators': 5}
{'bootstrap': False, 'max_depth': 3, 'max_features': 'sqrt', 'min_samples_leaf': 3, 'min_samples_split': 3, 'n_estimators': 8}
{'bootstrap': False, 'max_depth': 3, 'max_features': 'sqrt', 'min_samples_leaf': 3, 'min_samples_split': 3, 'n_estimators': 11}
{'bootstrap': False, 'max_depth': 3, 'max_features': 'sqrt', 'min_samples_leaf': 3, 'min_samples_split': 3, 'n_estimators': 15}
{'bootstrap': False, 'max_depth': 3, 'max_features': 'sqrt', 'min_samples_leaf': 3, 'min_samples_split': 3, 'n_estimators': 17}
{'bootstrap': False, 'max_depth': 3, 'max_features': 'sqrt', 'min_samples_leaf': 3, 'min_samples_split': 3, 'n_estimators': 20}
{'bootstrap': False, 'max_depth': 3, 'max_features': 'sqrt', 'min_samples_leaf': 3, 'min_samples_split': 3, 'n_estimators': 25}
{'bootstrap': False, 'max_depth': 3, 'max_features': 'sqrt', 'min_samples_leaf': 3, 'min_samples_split': 3, 'n_estimators': 30}
{'bootstrap': False, 'max_depth': 3, 'max_features': 'sqrt', 'min_samples_leaf': 3, 'min_samples_split': 4, 'n_estimators': 2}
{'bootstrap': False, 'max_depth': 3, 'max_features': 'sqrt', 'min_samples_leaf': 3, 'min_samples_split': 4, 'n_estimators': 5}
{'bootstrap': False, 'max_depth': 3, 'max_features': 'sqrt', 'min_samples_leaf': 3, 'min_samples_split': 4, 'n_estimators': 8}
{'bootstrap': False, 'max_depth': 3, 'max_features': 'sqrt', 'min_samples_leaf': 3, 'min_samples_split': 4, 'n_estimators': 11}
{'bootstrap': False, 'max_depth': 3, 'max_features': 'sqrt', 'min_samples_leaf': 3, 'min_samples_split': 4, 'n_estimators': 15}
{'bootstrap': False, 'max_depth': 3, 'max_features': 'sqrt', 'min_samples_leaf': 3, 'min_samples_split': 4, 'n_estimators': 17}
{'bootstrap': False, 'max_depth': 3, 'max_features': 'sqrt', 'min_samples_leaf': 3, 'min_samples_split': 4, 'n_estimators': 20}
{'bootstrap': False, 'max_depth': 3, 'max_features': 'sqrt', 'min_samples_leaf': 3, 'min_samples_split': 4, 'n_estimators': 25}
{'bootstrap': False, 'max_depth': 3, 'max_features': 'sqrt', 'min_samples_leaf': 3, 'min_samples_split': 4, 'n_estimators': 30}
{'bootstrap': False, 'max_depth': 3, 'max_features': 'sqrt', 'min_samples_leaf': 4, 'min_samples_split': 2, 'n_estimators': 2}
{'bootstrap': False, 'max_depth': 3, 'max_features': 'sqrt', 'min_samples_leaf': 4, 'min_samples_split': 2, 'n_estimators': 5}
{'bootstrap': False, 'max_depth': 3, 'max_features': 'sqrt', 'min_samples_leaf': 4, 'min_samples_split': 2, 'n_estimators': 8}
{'bootstrap': False, 'max_depth': 3, 'max_features': 'sqrt', 'min_samples_leaf': 4, 'min_samples_split': 2, 'n_estimators': 11}
{'bootstrap': False, 'max_depth': 3, 'max_features': 'sqrt', 'min_samples_leaf': 4, 'min_samples_split': 2, 'n_estimators': 15}
{'bootstrap': False, 'max_depth': 3, 'max_features': 'sqrt', 'min_samples_leaf': 4, 'min_samples_split': 2, 'n_estimators': 17}
{'bootstrap': False, 'max_depth': 3, 'max_features': 'sqrt', 'min_samples_leaf': 4, 'min_samples_split': 2, 'n_estimators': 20}
{'bootstrap': False, 'max_depth': 3, 'max_features': 'sqrt', 'min_samples_leaf': 4, 'min_samples_split': 2, 'n_estimators': 25}
{'bootstrap': False, 'max_depth': 3, 'max_features': 'sqrt', 'min_samples_leaf': 4, 'min_samples_split': 2, 'n_estimators': 30}
{'bootstrap': False, 'max_depth': 3, 'max_features': 'sqrt', 'min_samples_leaf': 4, 'min_samples_split': 3, 'n_estimators': 2}
{'bootstrap': False, 'max_depth': 3, 'max_features': 'sqrt', 'min_samples_leaf': 4, 'min_samples_split': 3, 'n_estimators': 5}
{'bootstrap': False, 'max_depth': 3, 'max_features': 'sqrt', 'min_samples_leaf': 4, 'min_samples_split': 3, 'n_estimators': 8}
{'bootstrap': False, 'max_depth': 3, 'max_features': 'sqrt', 'min_samples_leaf': 4, 'min_samples_split': 3, 'n_estimators': 11}
{'bootstrap': False, 'max_depth': 3, 'max_features': 'sqrt', 'min_samples_leaf': 4, 'min_samples_split': 3, 'n_estimators': 15}
{'bootstrap': False, 'max_depth': 3, 'max_features': 'sqrt', 'min_samples_leaf': 4, 'min_samples_split': 3, 'n_estimators': 17}
{'bootstrap': False, 'max_depth': 3, 'max_features': 'sqrt', 'min_samples_leaf': 4, 'min_samples_split': 3, 'n_estimators': 20}
{'bootstrap': False, 'max_depth': 3, 'max_features': 'sqrt', 'min_samples_leaf': 4, 'min_samples_split': 3, 'n_estimators': 25}
{'bootstrap': False, 'max_depth': 3, 'max_features': 'sqrt', 'min_samples_leaf': 4, 'min_samples_split': 3, 'n_estimators': 30}
{'bootstrap': False, 'max_depth': 3, 'max_features': 'sqrt', 'min_samples_leaf': 4, 'min_samples_split': 4, 'n_estimators': 2}
{'bootstrap': False, 'max_depth': 3, 'max_features': 'sqrt', 'min_samples_leaf': 4, 'min_samples_split': 4, 'n_estimators': 5}
{'bootstrap': False, 'max_depth': 3, 'max_features': 'sqrt', 'min_samples_leaf': 4, 'min_samples_split': 4, 'n_estimators': 8}
{'bootstrap': False, 'max_depth': 3, 'max_features': 'sqrt', 'min_samples_leaf': 4, 'min_samples_split': 4, 'n_estimators': 11}
{'bootstrap': False, 'max_depth': 3, 'max_features': 'sqrt', 'min_samples_leaf': 4, 'min_samples_split': 4, 'n_estimators': 15}
{'bootstrap': False, 'max_depth': 3, 'max_features': 'sqrt', 'min_samples_leaf': 4, 'min_samples_split': 4, 'n_estimators': 17}
{'bootstrap': False, 'max_depth': 3, 'max_features': 'sqrt', 'min_samples_leaf': 4, 'min_samples_split': 4, 'n_estimators': 20}
{'bootstrap': False, 'max_depth': 3, 'max_features': 'sqrt', 'min_samples_leaf': 4, 'min_samples_split': 4, 'n_estimators': 25}
{'bootstrap': False, 'max_depth': 3, 'max_features': 'sqrt', 'min_samples_leaf': 4, 'min_samples_split': 4, 'n_estimators': 30}
{'bootstrap': False, 'max_depth': 6, 'max_features': 'auto', 'min_samples_leaf': 2, 'min_samples_split': 2, 'n_estimators': 2}
{'bootstrap': False, 'max_depth': 6, 'max_features': 'auto', 'min_samples_leaf': 2, 'min_samples_split': 2, 'n_estimators': 5}
{'bootstrap': False, 'max_depth': 6, 'max_features': 'auto', 'min_samples_leaf': 2, 'min_samples_split': 2, 'n_estimators': 8}
{'bootstrap': False, 'max_depth': 6, 'max_features': 'auto', 'min_samples_leaf': 2, 'min_samples_split': 2, 'n_estimators': 11}
{'bootstrap': False, 'max_depth': 6, 'max_features': 'auto', 'min_samples_leaf': 2, 'min_samples_split': 2, 'n_estimators': 15}
{'bootstrap': False, 'max_depth': 6, 'max_features': 'auto', 'min_samples_leaf': 2, 'min_samples_split': 2, 'n_estimators': 17}
{'bootstrap': False, 'max_depth': 6, 'max_features': 'auto', 'min_samples_leaf': 2, 'min_samples_split': 2, 'n_estimators': 20}
{'bootstrap': False, 'max_depth': 6, 'max_features': 'auto', 'min_samples_leaf': 2, 'min_samples_split': 2, 'n_estimators': 25}
{'bootstrap': False, 'max_depth': 6, 'max_features': 'auto', 'min_samples_leaf': 2, 'min_samples_split': 2, 'n_estimators': 30}
{'bootstrap': False, 'max_depth': 6, 'max_features': 'auto', 'min_samples_leaf': 2, 'min_samples_split': 3, 'n_estimators': 2}
{'bootstrap': False, 'max_depth': 6, 'max_features': 'auto', 'min_samples_leaf': 2, 'min_samples_split': 3, 'n_estimators': 5}
{'bootstrap': False, 'max_depth': 6, 'max_features': 'auto', 'min_samples_leaf': 2, 'min_samples_split': 3, 'n_estimators': 8}
{'bootstrap': False, 'max_depth': 6, 'max_features': 'auto', 'min_samples_leaf': 2, 'min_samples_split': 3, 'n_estimators': 11}
{'bootstrap': False, 'max_depth': 6, 'max_features': 'auto', 'min_samples_leaf': 2, 'min_samples_split': 3, 'n_estimators': 15}
{'bootstrap': False, 'max_depth': 6, 'max_features': 'auto', 'min_samples_leaf': 2, 'min_samples_split': 3, 'n_estimators': 17}
{'bootstrap': False, 'max_depth': 6, 'max_features': 'auto', 'min_samples_leaf': 2, 'min_samples_split': 3, 'n_estimators': 20}
{'bootstrap': False, 'max_depth': 6, 'max_features': 'auto', 'min_samples_leaf': 2, 'min_samples_split': 3, 'n_estimators': 25}
{'bootstrap': False, 'max_depth': 6, 'max_features': 'auto', 'min_samples_leaf': 2, 'min_samples_split': 3, 'n_estimators': 30}
{'bootstrap': False, 'max_depth': 6, 'max_features': 'auto', 'min_samples_leaf': 2, 'min_samples_split': 4, 'n_estimators': 2}
{'bootstrap': False, 'max_depth': 6, 'max_features': 'auto', 'min_samples_leaf': 2, 'min_samples_split': 4, 'n_estimators': 5}
{'bootstrap': False, 'max_depth': 6, 'max_features': 'auto', 'min_samples_leaf': 2, 'min_samples_split': 4, 'n_estimators': 8}
{'bootstrap': False, 'max_depth': 6, 'max_features': 'auto', 'min_samples_leaf': 2, 'min_samples_split': 4, 'n_estimators': 11}
{'bootstrap': False, 'max_depth': 6, 'max_features': 'auto', 'min_samples_leaf': 2, 'min_samples_split': 4, 'n_estimators': 15}
{'bootstrap': False, 'max_depth': 6, 'max_features': 'auto', 'min_samples_leaf': 2, 'min_samples_split': 4, 'n_estimators': 17}
{'bootstrap': False, 'max_depth': 6, 'max_features': 'auto', 'min_samples_leaf': 2, 'min_samples_split': 4, 'n_estimators': 20}
{'bootstrap': False, 'max_depth': 6, 'max_features': 'auto', 'min_samples_leaf': 2, 'min_samples_split': 4, 'n_estimators': 25}
{'bootstrap': False, 'max_depth': 6, 'max_features': 'auto', 'min_samples_leaf': 2, 'min_samples_split': 4, 'n_estimators': 30}
{'bootstrap': False, 'max_depth': 6, 'max_features': 'auto', 'min_samples_leaf': 3, 'min_samples_split': 2, 'n_estimators': 2}
{'bootstrap': False, 'max_depth': 6, 'max_features': 'auto', 'min_samples_leaf': 3, 'min_samples_split': 2, 'n_estimators': 5}
{'bootstrap': False, 'max_depth': 6, 'max_features': 'auto', 'min_samples_leaf': 3, 'min_samples_split': 2, 'n_estimators': 8}
{'bootstrap': False, 'max_depth': 6, 'max_features': 'auto', 'min_samples_leaf': 3, 'min_samples_split': 2, 'n_estimators': 11}
{'bootstrap': False, 'max_depth': 6, 'max_features': 'auto', 'min_samples_leaf': 3, 'min_samples_split': 2, 'n_estimators': 15}
{'bootstrap': False, 'max_depth': 6, 'max_features': 'auto', 'min_samples_leaf': 3, 'min_samples_split': 2, 'n_estimators': 17}
{'bootstrap': False, 'max_depth': 6, 'max_features': 'auto', 'min_samples_leaf': 3, 'min_samples_split': 2, 'n_estimators': 20}
{'bootstrap': False, 'max_depth': 6, 'max_features': 'auto', 'min_samples_leaf': 3, 'min_samples_split': 2, 'n_estimators': 25}
{'bootstrap': False, 'max_depth': 6, 'max_features': 'auto', 'min_samples_leaf': 3, 'min_samples_split': 2, 'n_estimators': 30}
{'bootstrap': False, 'max_depth': 6, 'max_features': 'auto', 'min_samples_leaf': 3, 'min_samples_split': 3, 'n_estimators': 2}
{'bootstrap': False, 'max_depth': 6, 'max_features': 'auto', 'min_samples_leaf': 3, 'min_samples_split': 3, 'n_estimators': 5}
{'bootstrap': False, 'max_depth': 6, 'max_features': 'auto', 'min_samples_leaf': 3, 'min_samples_split': 3, 'n_estimators': 8}
{'bootstrap': False, 'max_depth': 6, 'max_features': 'auto', 'min_samples_leaf': 3, 'min_samples_split': 3, 'n_estimators': 11}
{'bootstrap': False, 'max_depth': 6, 'max_features': 'auto', 'min_samples_leaf': 3, 'min_samples_split': 3, 'n_estimators': 15}
{'bootstrap': False, 'max_depth': 6, 'max_features': 'auto', 'min_samples_leaf': 3, 'min_samples_split': 3, 'n_estimators': 17}
{'bootstrap': False, 'max_depth': 6, 'max_features': 'auto', 'min_samples_leaf': 3, 'min_samples_split': 3, 'n_estimators': 20}
{'bootstrap': False, 'max_depth': 6, 'max_features': 'auto', 'min_samples_leaf': 3, 'min_samples_split': 3, 'n_estimators': 25}
{'bootstrap': False, 'max_depth': 6, 'max_features': 'auto', 'min_samples_leaf': 3, 'min_samples_split': 3, 'n_estimators': 30}
{'bootstrap': False, 'max_depth': 6, 'max_features': 'auto', 'min_samples_leaf': 3, 'min_samples_split': 4, 'n_estimators': 2}
{'bootstrap': False, 'max_depth': 6, 'max_features': 'auto', 'min_samples_leaf': 3, 'min_samples_split': 4, 'n_estimators': 5}
{'bootstrap': False, 'max_depth': 6, 'max_features': 'auto', 'min_samples_leaf': 3, 'min_samples_split': 4, 'n_estimators': 8}
{'bootstrap': False, 'max_depth': 6, 'max_features': 'auto', 'min_samples_leaf': 3, 'min_samples_split': 4, 'n_estimators': 11}
{'bootstrap': False, 'max_depth': 6, 'max_features': 'auto', 'min_samples_leaf': 3, 'min_samples_split': 4, 'n_estimators': 15}
{'bootstrap': False, 'max_depth': 6, 'max_features': 'auto', 'min_samples_leaf': 3, 'min_samples_split': 4, 'n_estimators': 17}
{'bootstrap': False, 'max_depth': 6, 'max_features': 'auto', 'min_samples_leaf': 3, 'min_samples_split': 4, 'n_estimators': 20}
{'bootstrap': False, 'max_depth': 6, 'max_features': 'auto', 'min_samples_leaf': 3, 'min_samples_split': 4, 'n_estimators': 25}
{'bootstrap': False, 'max_depth': 6, 'max_features': 'auto', 'min_samples_leaf': 3, 'min_samples_split': 4, 'n_estimators': 30}
{'bootstrap': False, 'max_depth': 6, 'max_features': 'auto', 'min_samples_leaf': 4, 'min_samples_split': 2, 'n_estimators': 2}
{'bootstrap': False, 'max_depth': 6, 'max_features': 'auto', 'min_samples_leaf': 4, 'min_samples_split': 2, 'n_estimators': 5}
{'bootstrap': False, 'max_depth': 6, 'max_features': 'auto', 'min_samples_leaf': 4, 'min_samples_split': 2, 'n_estimators': 8}
{'bootstrap': False, 'max_depth': 6, 'max_features': 'auto', 'min_samples_leaf': 4, 'min_samples_split': 2, 'n_estimators': 11}
{'bootstrap': False, 'max_depth': 6, 'max_features': 'auto', 'min_samples_leaf': 4, 'min_samples_split': 2, 'n_estimators': 15}
{'bootstrap': False, 'max_depth': 6, 'max_features': 'auto', 'min_samples_leaf': 4, 'min_samples_split': 2, 'n_estimators': 17}
{'bootstrap': False, 'max_depth': 6, 'max_features': 'auto', 'min_samples_leaf': 4, 'min_samples_split': 2, 'n_estimators': 20}
{'bootstrap': False, 'max_depth': 6, 'max_features': 'auto', 'min_samples_leaf': 4, 'min_samples_split': 2, 'n_estimators': 25}
{'bootstrap': False, 'max_depth': 6, 'max_features': 'auto', 'min_samples_leaf': 4, 'min_samples_split': 2, 'n_estimators': 30}
{'bootstrap': False, 'max_depth': 6, 'max_features': 'auto', 'min_samples_leaf': 4, 'min_samples_split': 3, 'n_estimators': 2}
{'bootstrap': False, 'max_depth': 6, 'max_features': 'auto', 'min_samples_leaf': 4, 'min_samples_split': 3, 'n_estimators': 5}
{'bootstrap': False, 'max_depth': 6, 'max_features': 'auto', 'min_samples_leaf': 4, 'min_samples_split': 3, 'n_estimators': 8}
{'bootstrap': False, 'max_depth': 6, 'max_features': 'auto', 'min_samples_leaf': 4, 'min_samples_split': 3, 'n_estimators': 11}
{'bootstrap': False, 'max_depth': 6, 'max_features': 'auto', 'min_samples_leaf': 4, 'min_samples_split': 3, 'n_estimators': 15}
{'bootstrap': False, 'max_depth': 6, 'max_features': 'auto', 'min_samples_leaf': 4, 'min_samples_split': 3, 'n_estimators': 17}
{'bootstrap': False, 'max_depth': 6, 'max_features': 'auto', 'min_samples_leaf': 4, 'min_samples_split': 3, 'n_estimators': 20}
{'bootstrap': False, 'max_depth': 6, 'max_features': 'auto', 'min_samples_leaf': 4, 'min_samples_split': 3, 'n_estimators': 25}
{'bootstrap': False, 'max_depth': 6, 'max_features': 'auto', 'min_samples_leaf': 4, 'min_samples_split': 3, 'n_estimators': 30}
{'bootstrap': False, 'max_depth': 6, 'max_features': 'auto', 'min_samples_leaf': 4, 'min_samples_split': 4, 'n_estimators': 2}
{'bootstrap': False, 'max_depth': 6, 'max_features': 'auto', 'min_samples_leaf': 4, 'min_samples_split': 4, 'n_estimators': 5}
{'bootstrap': False, 'max_depth': 6, 'max_features': 'auto', 'min_samples_leaf': 4, 'min_samples_split': 4, 'n_estimators': 8}
{'bootstrap': False, 'max_depth': 6, 'max_features': 'auto', 'min_samples_leaf': 4, 'min_samples_split': 4, 'n_estimators': 11}
{'bootstrap': False, 'max_depth': 6, 'max_features': 'auto', 'min_samples_leaf': 4, 'min_samples_split': 4, 'n_estimators': 15}
{'bootstrap': False, 'max_depth': 6, 'max_features': 'auto', 'min_samples_leaf': 4, 'min_samples_split': 4, 'n_estimators': 17}
{'bootstrap': False, 'max_depth': 6, 'max_features': 'auto', 'min_samples_leaf': 4, 'min_samples_split': 4, 'n_estimators': 20}
{'bootstrap': False, 'max_depth': 6, 'max_features': 'auto', 'min_samples_leaf': 4, 'min_samples_split': 4, 'n_estimators': 25}
{'bootstrap': False, 'max_depth': 6, 'max_features': 'auto', 'min_samples_leaf': 4, 'min_samples_split': 4, 'n_estimators': 30}
{'bootstrap': False, 'max_depth': 6, 'max_features': 'sqrt', 'min_samples_leaf': 2, 'min_samples_split': 2, 'n_estimators': 2}
{'bootstrap': False, 'max_depth': 6, 'max_features': 'sqrt', 'min_samples_leaf': 2, 'min_samples_split': 2, 'n_estimators': 5}
{'bootstrap': False, 'max_depth': 6, 'max_features': 'sqrt', 'min_samples_leaf': 2, 'min_samples_split': 2, 'n_estimators': 8}
{'bootstrap': False, 'max_depth': 6, 'max_features': 'sqrt', 'min_samples_leaf': 2, 'min_samples_split': 2, 'n_estimators': 11}
{'bootstrap': False, 'max_depth': 6, 'max_features': 'sqrt', 'min_samples_leaf': 2, 'min_samples_split': 2, 'n_estimators': 15}
{'bootstrap': False, 'max_depth': 6, 'max_features': 'sqrt', 'min_samples_leaf': 2, 'min_samples_split': 2, 'n_estimators': 17}
{'bootstrap': False, 'max_depth': 6, 'max_features': 'sqrt', 'min_samples_leaf': 2, 'min_samples_split': 2, 'n_estimators': 20}
{'bootstrap': False, 'max_depth': 6, 'max_features': 'sqrt', 'min_samples_leaf': 2, 'min_samples_split': 2, 'n_estimators': 25}
{'bootstrap': False, 'max_depth': 6, 'max_features': 'sqrt', 'min_samples_leaf': 2, 'min_samples_split': 2, 'n_estimators': 30}
{'bootstrap': False, 'max_depth': 6, 'max_features': 'sqrt', 'min_samples_leaf': 2, 'min_samples_split': 3, 'n_estimators': 2}
{'bootstrap': False, 'max_depth': 6, 'max_features': 'sqrt', 'min_samples_leaf': 2, 'min_samples_split': 3, 'n_estimators': 5}
{'bootstrap': False, 'max_depth': 6, 'max_features': 'sqrt', 'min_samples_leaf': 2, 'min_samples_split': 3, 'n_estimators': 8}
{'bootstrap': False, 'max_depth': 6, 'max_features': 'sqrt', 'min_samples_leaf': 2, 'min_samples_split': 3, 'n_estimators': 11}
{'bootstrap': False, 'max_depth': 6, 'max_features': 'sqrt', 'min_samples_leaf': 2, 'min_samples_split': 3, 'n_estimators': 15}
{'bootstrap': False, 'max_depth': 6, 'max_features': 'sqrt', 'min_samples_leaf': 2, 'min_samples_split': 3, 'n_estimators': 17}
{'bootstrap': False, 'max_depth': 6, 'max_features': 'sqrt', 'min_samples_leaf': 2, 'min_samples_split': 3, 'n_estimators': 20}
{'bootstrap': False, 'max_depth': 6, 'max_features': 'sqrt', 'min_samples_leaf': 2, 'min_samples_split': 3, 'n_estimators': 25}
{'bootstrap': False, 'max_depth': 6, 'max_features': 'sqrt', 'min_samples_leaf': 2, 'min_samples_split': 3, 'n_estimators': 30}
{'bootstrap': False, 'max_depth': 6, 'max_features': 'sqrt', 'min_samples_leaf': 2, 'min_samples_split': 4, 'n_estimators': 2}
{'bootstrap': False, 'max_depth': 6, 'max_features': 'sqrt', 'min_samples_leaf': 2, 'min_samples_split': 4, 'n_estimators': 5}
{'bootstrap': False, 'max_depth': 6, 'max_features': 'sqrt', 'min_samples_leaf': 2, 'min_samples_split': 4, 'n_estimators': 8}
{'bootstrap': False, 'max_depth': 6, 'max_features': 'sqrt', 'min_samples_leaf': 2, 'min_samples_split': 4, 'n_estimators': 11}
{'bootstrap': False, 'max_depth': 6, 'max_features': 'sqrt', 'min_samples_leaf': 2, 'min_samples_split': 4, 'n_estimators': 15}
{'bootstrap': False, 'max_depth': 6, 'max_features': 'sqrt', 'min_samples_leaf': 2, 'min_samples_split': 4, 'n_estimators': 17}
{'bootstrap': False, 'max_depth': 6, 'max_features': 'sqrt', 'min_samples_leaf': 2, 'min_samples_split': 4, 'n_estimators': 20}
{'bootstrap': False, 'max_depth': 6, 'max_features': 'sqrt', 'min_samples_leaf': 2, 'min_samples_split': 4, 'n_estimators': 25}
{'bootstrap': False, 'max_depth': 6, 'max_features': 'sqrt', 'min_samples_leaf': 2, 'min_samples_split': 4, 'n_estimators': 30}
{'bootstrap': False, 'max_depth': 6, 'max_features': 'sqrt', 'min_samples_leaf': 3, 'min_samples_split': 2, 'n_estimators': 2}
{'bootstrap': False, 'max_depth': 6, 'max_features': 'sqrt', 'min_samples_leaf': 3, 'min_samples_split': 2, 'n_estimators': 5}
{'bootstrap': False, 'max_depth': 6, 'max_features': 'sqrt', 'min_samples_leaf': 3, 'min_samples_split': 2, 'n_estimators': 8}
{'bootstrap': False, 'max_depth': 6, 'max_features': 'sqrt', 'min_samples_leaf': 3, 'min_samples_split': 2, 'n_estimators': 11}
{'bootstrap': False, 'max_depth': 6, 'max_features': 'sqrt', 'min_samples_leaf': 3, 'min_samples_split': 2, 'n_estimators': 15}
{'bootstrap': False, 'max_depth': 6, 'max_features': 'sqrt', 'min_samples_leaf': 3, 'min_samples_split': 2, 'n_estimators': 17}
{'bootstrap': False, 'max_depth': 6, 'max_features': 'sqrt', 'min_samples_leaf': 3, 'min_samples_split': 2, 'n_estimators': 20}
{'bootstrap': False, 'max_depth': 6, 'max_features': 'sqrt', 'min_samples_leaf': 3, 'min_samples_split': 2, 'n_estimators': 25}
{'bootstrap': False, 'max_depth': 6, 'max_features': 'sqrt', 'min_samples_leaf': 3, 'min_samples_split': 2, 'n_estimators': 30}
{'bootstrap': False, 'max_depth': 6, 'max_features': 'sqrt', 'min_samples_leaf': 3, 'min_samples_split': 3, 'n_estimators': 2}
{'bootstrap': False, 'max_depth': 6, 'max_features': 'sqrt', 'min_samples_leaf': 3, 'min_samples_split': 3, 'n_estimators': 5}
{'bootstrap': False, 'max_depth': 6, 'max_features': 'sqrt', 'min_samples_leaf': 3, 'min_samples_split': 3, 'n_estimators': 8}
{'bootstrap': False, 'max_depth': 6, 'max_features': 'sqrt', 'min_samples_leaf': 3, 'min_samples_split': 3, 'n_estimators': 11}
{'bootstrap': False, 'max_depth': 6, 'max_features': 'sqrt', 'min_samples_leaf': 3, 'min_samples_split': 3, 'n_estimators': 15}
{'bootstrap': False, 'max_depth': 6, 'max_features': 'sqrt', 'min_samples_leaf': 3, 'min_samples_split': 3, 'n_estimators': 17}
{'bootstrap': False, 'max_depth': 6, 'max_features': 'sqrt', 'min_samples_leaf': 3, 'min_samples_split': 3, 'n_estimators': 20}
{'bootstrap': False, 'max_depth': 6, 'max_features': 'sqrt', 'min_samples_leaf': 3, 'min_samples_split': 3, 'n_estimators': 25}
{'bootstrap': False, 'max_depth': 6, 'max_features': 'sqrt', 'min_samples_leaf': 3, 'min_samples_split': 3, 'n_estimators': 30}
{'bootstrap': False, 'max_depth': 6, 'max_features': 'sqrt', 'min_samples_leaf': 3, 'min_samples_split': 4, 'n_estimators': 2}
{'bootstrap': False, 'max_depth': 6, 'max_features': 'sqrt', 'min_samples_leaf': 3, 'min_samples_split': 4, 'n_estimators': 5}
{'bootstrap': False, 'max_depth': 6, 'max_features': 'sqrt', 'min_samples_leaf': 3, 'min_samples_split': 4, 'n_estimators': 8}
{'bootstrap': False, 'max_depth': 6, 'max_features': 'sqrt', 'min_samples_leaf': 3, 'min_samples_split': 4, 'n_estimators': 11}
{'bootstrap': False, 'max_depth': 6, 'max_features': 'sqrt', 'min_samples_leaf': 3, 'min_samples_split': 4, 'n_estimators': 15}
{'bootstrap': False, 'max_depth': 6, 'max_features': 'sqrt', 'min_samples_leaf': 3, 'min_samples_split': 4, 'n_estimators': 17}
{'bootstrap': False, 'max_depth': 6, 'max_features': 'sqrt', 'min_samples_leaf': 3, 'min_samples_split': 4, 'n_estimators': 20}
{'bootstrap': False, 'max_depth': 6, 'max_features': 'sqrt', 'min_samples_leaf': 3, 'min_samples_split': 4, 'n_estimators': 25}
{'bootstrap': False, 'max_depth': 6, 'max_features': 'sqrt', 'min_samples_leaf': 3, 'min_samples_split': 4, 'n_estimators': 30}
{'bootstrap': False, 'max_depth': 6, 'max_features': 'sqrt', 'min_samples_leaf': 4, 'min_samples_split': 2, 'n_estimators': 2}
{'bootstrap': False, 'max_depth': 6, 'max_features': 'sqrt', 'min_samples_leaf': 4, 'min_samples_split': 2, 'n_estimators': 5}
{'bootstrap': False, 'max_depth': 6, 'max_features': 'sqrt', 'min_samples_leaf': 4, 'min_samples_split': 2, 'n_estimators': 8}
{'bootstrap': False, 'max_depth': 6, 'max_features': 'sqrt', 'min_samples_leaf': 4, 'min_samples_split': 2, 'n_estimators': 11}
{'bootstrap': False, 'max_depth': 6, 'max_features': 'sqrt', 'min_samples_leaf': 4, 'min_samples_split': 2, 'n_estimators': 15}
{'bootstrap': False, 'max_depth': 6, 'max_features': 'sqrt', 'min_samples_leaf': 4, 'min_samples_split': 2, 'n_estimators': 17}
{'bootstrap': False, 'max_depth': 6, 'max_features': 'sqrt', 'min_samples_leaf': 4, 'min_samples_split': 2, 'n_estimators': 20}
{'bootstrap': False, 'max_depth': 6, 'max_features': 'sqrt', 'min_samples_leaf': 4, 'min_samples_split': 2, 'n_estimators': 25}
{'bootstrap': False, 'max_depth': 6, 'max_features': 'sqrt', 'min_samples_leaf': 4, 'min_samples_split': 2, 'n_estimators': 30}
{'bootstrap': False, 'max_depth': 6, 'max_features': 'sqrt', 'min_samples_leaf': 4, 'min_samples_split': 3, 'n_estimators': 2}
{'bootstrap': False, 'max_depth': 6, 'max_features': 'sqrt', 'min_samples_leaf': 4, 'min_samples_split': 3, 'n_estimators': 5}
{'bootstrap': False, 'max_depth': 6, 'max_features': 'sqrt', 'min_samples_leaf': 4, 'min_samples_split': 3, 'n_estimators': 8}
{'bootstrap': False, 'max_depth': 6, 'max_features': 'sqrt', 'min_samples_leaf': 4, 'min_samples_split': 3, 'n_estimators': 11}
{'bootstrap': False, 'max_depth': 6, 'max_features': 'sqrt', 'min_samples_leaf': 4, 'min_samples_split': 3, 'n_estimators': 15}
{'bootstrap': False, 'max_depth': 6, 'max_features': 'sqrt', 'min_samples_leaf': 4, 'min_samples_split': 3, 'n_estimators': 17}
{'bootstrap': False, 'max_depth': 6, 'max_features': 'sqrt', 'min_samples_leaf': 4, 'min_samples_split': 3, 'n_estimators': 20}
{'bootstrap': False, 'max_depth': 6, 'max_features': 'sqrt', 'min_samples_leaf': 4, 'min_samples_split': 3, 'n_estimators': 25}
{'bootstrap': False, 'max_depth': 6, 'max_features': 'sqrt', 'min_samples_leaf': 4, 'min_samples_split': 3, 'n_estimators': 30}
{'bootstrap': False, 'max_depth': 6, 'max_features': 'sqrt', 'min_samples_leaf': 4, 'min_samples_split': 4, 'n_estimators': 2}
{'bootstrap': False, 'max_depth': 6, 'max_features': 'sqrt', 'min_samples_leaf': 4, 'min_samples_split': 4, 'n_estimators': 5}
{'bootstrap': False, 'max_depth': 6, 'max_features': 'sqrt', 'min_samples_leaf': 4, 'min_samples_split': 4, 'n_estimators': 8}
{'bootstrap': False, 'max_depth': 6, 'max_features': 'sqrt', 'min_samples_leaf': 4, 'min_samples_split': 4, 'n_estimators': 11}
{'bootstrap': False, 'max_depth': 6, 'max_features': 'sqrt', 'min_samples_leaf': 4, 'min_samples_split': 4, 'n_estimators': 15}
{'bootstrap': False, 'max_depth': 6, 'max_features': 'sqrt', 'min_samples_leaf': 4, 'min_samples_split': 4, 'n_estimators': 17}
{'bootstrap': False, 'max_depth': 6, 'max_features': 'sqrt', 'min_samples_leaf': 4, 'min_samples_split': 4, 'n_estimators': 20}
{'bootstrap': False, 'max_depth': 6, 'max_features': 'sqrt', 'min_samples_leaf': 4, 'min_samples_split': 4, 'n_estimators': 25}
{'bootstrap': False, 'max_depth': 6, 'max_features': 'sqrt', 'min_samples_leaf': 4, 'min_samples_split': 4, 'n_estimators': 30}
{'bootstrap': False, 'max_depth': 9, 'max_features': 'auto', 'min_samples_leaf': 2, 'min_samples_split': 2, 'n_estimators': 2}
{'bootstrap': False, 'max_depth': 9, 'max_features': 'auto', 'min_samples_leaf': 2, 'min_samples_split': 2, 'n_estimators': 5}
{'bootstrap': False, 'max_depth': 9, 'max_features': 'auto', 'min_samples_leaf': 2, 'min_samples_split': 2, 'n_estimators': 8}
{'bootstrap': False, 'max_depth': 9, 'max_features': 'auto', 'min_samples_leaf': 2, 'min_samples_split': 2, 'n_estimators': 11}
{'bootstrap': False, 'max_depth': 9, 'max_features': 'auto', 'min_samples_leaf': 2, 'min_samples_split': 2, 'n_estimators': 15}
{'bootstrap': False, 'max_depth': 9, 'max_features': 'auto', 'min_samples_leaf': 2, 'min_samples_split': 2, 'n_estimators': 17}
{'bootstrap': False, 'max_depth': 9, 'max_features': 'auto', 'min_samples_leaf': 2, 'min_samples_split': 2, 'n_estimators': 20}
{'bootstrap': False, 'max_depth': 9, 'max_features': 'auto', 'min_samples_leaf': 2, 'min_samples_split': 2, 'n_estimators': 25}
{'bootstrap': False, 'max_depth': 9, 'max_features': 'auto', 'min_samples_leaf': 2, 'min_samples_split': 2, 'n_estimators': 30}
{'bootstrap': False, 'max_depth': 9, 'max_features': 'auto', 'min_samples_leaf': 2, 'min_samples_split': 3, 'n_estimators': 2}
{'bootstrap': False, 'max_depth': 9, 'max_features': 'auto', 'min_samples_leaf': 2, 'min_samples_split': 3, 'n_estimators': 5}
{'bootstrap': False, 'max_depth': 9, 'max_features': 'auto', 'min_samples_leaf': 2, 'min_samples_split': 3, 'n_estimators': 8}
{'bootstrap': False, 'max_depth': 9, 'max_features': 'auto', 'min_samples_leaf': 2, 'min_samples_split': 3, 'n_estimators': 11}
{'bootstrap': False, 'max_depth': 9, 'max_features': 'auto', 'min_samples_leaf': 2, 'min_samples_split': 3, 'n_estimators': 15}
{'bootstrap': False, 'max_depth': 9, 'max_features': 'auto', 'min_samples_leaf': 2, 'min_samples_split': 3, 'n_estimators': 17}
{'bootstrap': False, 'max_depth': 9, 'max_features': 'auto', 'min_samples_leaf': 2, 'min_samples_split': 3, 'n_estimators': 20}
{'bootstrap': False, 'max_depth': 9, 'max_features': 'auto', 'min_samples_leaf': 2, 'min_samples_split': 3, 'n_estimators': 25}
{'bootstrap': False, 'max_depth': 9, 'max_features': 'auto', 'min_samples_leaf': 2, 'min_samples_split': 3, 'n_estimators': 30}
{'bootstrap': False, 'max_depth': 9, 'max_features': 'auto', 'min_samples_leaf': 2, 'min_samples_split': 4, 'n_estimators': 2}
{'bootstrap': False, 'max_depth': 9, 'max_features': 'auto', 'min_samples_leaf': 2, 'min_samples_split': 4, 'n_estimators': 5}
{'bootstrap': False, 'max_depth': 9, 'max_features': 'auto', 'min_samples_leaf': 2, 'min_samples_split': 4, 'n_estimators': 8}
{'bootstrap': False, 'max_depth': 9, 'max_features': 'auto', 'min_samples_leaf': 2, 'min_samples_split': 4, 'n_estimators': 11}
{'bootstrap': False, 'max_depth': 9, 'max_features': 'auto', 'min_samples_leaf': 2, 'min_samples_split': 4, 'n_estimators': 15}
{'bootstrap': False, 'max_depth': 9, 'max_features': 'auto', 'min_samples_leaf': 2, 'min_samples_split': 4, 'n_estimators': 17}
{'bootstrap': False, 'max_depth': 9, 'max_features': 'auto', 'min_samples_leaf': 2, 'min_samples_split': 4, 'n_estimators': 20}
{'bootstrap': False, 'max_depth': 9, 'max_features': 'auto', 'min_samples_leaf': 2, 'min_samples_split': 4, 'n_estimators': 25}
{'bootstrap': False, 'max_depth': 9, 'max_features': 'auto', 'min_samples_leaf': 2, 'min_samples_split': 4, 'n_estimators': 30}
{'bootstrap': False, 'max_depth': 9, 'max_features': 'auto', 'min_samples_leaf': 3, 'min_samples_split': 2, 'n_estimators': 2}
{'bootstrap': False, 'max_depth': 9, 'max_features': 'auto', 'min_samples_leaf': 3, 'min_samples_split': 2, 'n_estimators': 5}
{'bootstrap': False, 'max_depth': 9, 'max_features': 'auto', 'min_samples_leaf': 3, 'min_samples_split': 2, 'n_estimators': 8}
{'bootstrap': False, 'max_depth': 9, 'max_features': 'auto', 'min_samples_leaf': 3, 'min_samples_split': 2, 'n_estimators': 11}
{'bootstrap': False, 'max_depth': 9, 'max_features': 'auto', 'min_samples_leaf': 3, 'min_samples_split': 2, 'n_estimators': 15}
{'bootstrap': False, 'max_depth': 9, 'max_features': 'auto', 'min_samples_leaf': 3, 'min_samples_split': 2, 'n_estimators': 17}
{'bootstrap': False, 'max_depth': 9, 'max_features': 'auto', 'min_samples_leaf': 3, 'min_samples_split': 2, 'n_estimators': 20}
{'bootstrap': False, 'max_depth': 9, 'max_features': 'auto', 'min_samples_leaf': 3, 'min_samples_split': 2, 'n_estimators': 25}
{'bootstrap': False, 'max_depth': 9, 'max_features': 'auto', 'min_samples_leaf': 3, 'min_samples_split': 2, 'n_estimators': 30}
{'bootstrap': False, 'max_depth': 9, 'max_features': 'auto', 'min_samples_leaf': 3, 'min_samples_split': 3, 'n_estimators': 2}
{'bootstrap': False, 'max_depth': 9, 'max_features': 'auto', 'min_samples_leaf': 3, 'min_samples_split': 3, 'n_estimators': 5}
{'bootstrap': False, 'max_depth': 9, 'max_features': 'auto', 'min_samples_leaf': 3, 'min_samples_split': 3, 'n_estimators': 8}
{'bootstrap': False, 'max_depth': 9, 'max_features': 'auto', 'min_samples_leaf': 3, 'min_samples_split': 3, 'n_estimators': 11}
{'bootstrap': False, 'max_depth': 9, 'max_features': 'auto', 'min_samples_leaf': 3, 'min_samples_split': 3, 'n_estimators': 15}
{'bootstrap': False, 'max_depth': 9, 'max_features': 'auto', 'min_samples_leaf': 3, 'min_samples_split': 3, 'n_estimators': 17}
{'bootstrap': False, 'max_depth': 9, 'max_features': 'auto', 'min_samples_leaf': 3, 'min_samples_split': 3, 'n_estimators': 20}
{'bootstrap': False, 'max_depth': 9, 'max_features': 'auto', 'min_samples_leaf': 3, 'min_samples_split': 3, 'n_estimators': 25}
{'bootstrap': False, 'max_depth': 9, 'max_features': 'auto', 'min_samples_leaf': 3, 'min_samples_split': 3, 'n_estimators': 30}
{'bootstrap': False, 'max_depth': 9, 'max_features': 'auto', 'min_samples_leaf': 3, 'min_samples_split': 4, 'n_estimators': 2}
{'bootstrap': False, 'max_depth': 9, 'max_features': 'auto', 'min_samples_leaf': 3, 'min_samples_split': 4, 'n_estimators': 5}
{'bootstrap': False, 'max_depth': 9, 'max_features': 'auto', 'min_samples_leaf': 3, 'min_samples_split': 4, 'n_estimators': 8}
{'bootstrap': False, 'max_depth': 9, 'max_features': 'auto', 'min_samples_leaf': 3, 'min_samples_split': 4, 'n_estimators': 11}
{'bootstrap': False, 'max_depth': 9, 'max_features': 'auto', 'min_samples_leaf': 3, 'min_samples_split': 4, 'n_estimators': 15}
{'bootstrap': False, 'max_depth': 9, 'max_features': 'auto', 'min_samples_leaf': 3, 'min_samples_split': 4, 'n_estimators': 17}
{'bootstrap': False, 'max_depth': 9, 'max_features': 'auto', 'min_samples_leaf': 3, 'min_samples_split': 4, 'n_estimators': 20}
{'bootstrap': False, 'max_depth': 9, 'max_features': 'auto', 'min_samples_leaf': 3, 'min_samples_split': 4, 'n_estimators': 25}
{'bootstrap': False, 'max_depth': 9, 'max_features': 'auto', 'min_samples_leaf': 3, 'min_samples_split': 4, 'n_estimators': 30}
{'bootstrap': False, 'max_depth': 9, 'max_features': 'auto', 'min_samples_leaf': 4, 'min_samples_split': 2, 'n_estimators': 2}
{'bootstrap': False, 'max_depth': 9, 'max_features': 'auto', 'min_samples_leaf': 4, 'min_samples_split': 2, 'n_estimators': 5}
{'bootstrap': False, 'max_depth': 9, 'max_features': 'auto', 'min_samples_leaf': 4, 'min_samples_split': 2, 'n_estimators': 8}
{'bootstrap': False, 'max_depth': 9, 'max_features': 'auto', 'min_samples_leaf': 4, 'min_samples_split': 2, 'n_estimators': 11}
{'bootstrap': False, 'max_depth': 9, 'max_features': 'auto', 'min_samples_leaf': 4, 'min_samples_split': 2, 'n_estimators': 15}
{'bootstrap': False, 'max_depth': 9, 'max_features': 'auto', 'min_samples_leaf': 4, 'min_samples_split': 2, 'n_estimators': 17}
{'bootstrap': False, 'max_depth': 9, 'max_features': 'auto', 'min_samples_leaf': 4, 'min_samples_split': 2, 'n_estimators': 20}
{'bootstrap': False, 'max_depth': 9, 'max_features': 'auto', 'min_samples_leaf': 4, 'min_samples_split': 2, 'n_estimators': 25}
{'bootstrap': False, 'max_depth': 9, 'max_features': 'auto', 'min_samples_leaf': 4, 'min_samples_split': 2, 'n_estimators': 30}
{'bootstrap': False, 'max_depth': 9, 'max_features': 'auto', 'min_samples_leaf': 4, 'min_samples_split': 3, 'n_estimators': 2}
{'bootstrap': False, 'max_depth': 9, 'max_features': 'auto', 'min_samples_leaf': 4, 'min_samples_split': 3, 'n_estimators': 5}
{'bootstrap': False, 'max_depth': 9, 'max_features': 'auto', 'min_samples_leaf': 4, 'min_samples_split': 3, 'n_estimators': 8}
{'bootstrap': False, 'max_depth': 9, 'max_features': 'auto', 'min_samples_leaf': 4, 'min_samples_split': 3, 'n_estimators': 11}
{'bootstrap': False, 'max_depth': 9, 'max_features': 'auto', 'min_samples_leaf': 4, 'min_samples_split': 3, 'n_estimators': 15}
{'bootstrap': False, 'max_depth': 9, 'max_features': 'auto', 'min_samples_leaf': 4, 'min_samples_split': 3, 'n_estimators': 17}
{'bootstrap': False, 'max_depth': 9, 'max_features': 'auto', 'min_samples_leaf': 4, 'min_samples_split': 3, 'n_estimators': 20}
{'bootstrap': False, 'max_depth': 9, 'max_features': 'auto', 'min_samples_leaf': 4, 'min_samples_split': 3, 'n_estimators': 25}
{'bootstrap': False, 'max_depth': 9, 'max_features': 'auto', 'min_samples_leaf': 4, 'min_samples_split': 3, 'n_estimators': 30}
{'bootstrap': False, 'max_depth': 9, 'max_features': 'auto', 'min_samples_leaf': 4, 'min_samples_split': 4, 'n_estimators': 2}
{'bootstrap': False, 'max_depth': 9, 'max_features': 'auto', 'min_samples_leaf': 4, 'min_samples_split': 4, 'n_estimators': 5}
{'bootstrap': False, 'max_depth': 9, 'max_features': 'auto', 'min_samples_leaf': 4, 'min_samples_split': 4, 'n_estimators': 8}
{'bootstrap': False, 'max_depth': 9, 'max_features': 'auto', 'min_samples_leaf': 4, 'min_samples_split': 4, 'n_estimators': 11}
{'bootstrap': False, 'max_depth': 9, 'max_features': 'auto', 'min_samples_leaf': 4, 'min_samples_split': 4, 'n_estimators': 15}
{'bootstrap': False, 'max_depth': 9, 'max_features': 'auto', 'min_samples_leaf': 4, 'min_samples_split': 4, 'n_estimators': 17}
{'bootstrap': False, 'max_depth': 9, 'max_features': 'auto', 'min_samples_leaf': 4, 'min_samples_split': 4, 'n_estimators': 20}
{'bootstrap': False, 'max_depth': 9, 'max_features': 'auto', 'min_samples_leaf': 4, 'min_samples_split': 4, 'n_estimators': 25}
{'bootstrap': False, 'max_depth': 9, 'max_features': 'auto', 'min_samples_leaf': 4, 'min_samples_split': 4, 'n_estimators': 30}
{'bootstrap': False, 'max_depth': 9, 'max_features': 'sqrt', 'min_samples_leaf': 2, 'min_samples_split': 2, 'n_estimators': 2}
{'bootstrap': False, 'max_depth': 9, 'max_features': 'sqrt', 'min_samples_leaf': 2, 'min_samples_split': 2, 'n_estimators': 5}
{'bootstrap': False, 'max_depth': 9, 'max_features': 'sqrt', 'min_samples_leaf': 2, 'min_samples_split': 2, 'n_estimators': 8}
{'bootstrap': False, 'max_depth': 9, 'max_features': 'sqrt', 'min_samples_leaf': 2, 'min_samples_split': 2, 'n_estimators': 11}
{'bootstrap': False, 'max_depth': 9, 'max_features': 'sqrt', 'min_samples_leaf': 2, 'min_samples_split': 2, 'n_estimators': 15}
{'bootstrap': False, 'max_depth': 9, 'max_features': 'sqrt', 'min_samples_leaf': 2, 'min_samples_split': 2, 'n_estimators': 17}
{'bootstrap': False, 'max_depth': 9, 'max_features': 'sqrt', 'min_samples_leaf': 2, 'min_samples_split': 2, 'n_estimators': 20}
{'bootstrap': False, 'max_depth': 9, 'max_features': 'sqrt', 'min_samples_leaf': 2, 'min_samples_split': 2, 'n_estimators': 25}
{'bootstrap': False, 'max_depth': 9, 'max_features': 'sqrt', 'min_samples_leaf': 2, 'min_samples_split': 2, 'n_estimators': 30}
{'bootstrap': False, 'max_depth': 9, 'max_features': 'sqrt', 'min_samples_leaf': 2, 'min_samples_split': 3, 'n_estimators': 2}
{'bootstrap': False, 'max_depth': 9, 'max_features': 'sqrt', 'min_samples_leaf': 2, 'min_samples_split': 3, 'n_estimators': 5}
{'bootstrap': False, 'max_depth': 9, 'max_features': 'sqrt', 'min_samples_leaf': 2, 'min_samples_split': 3, 'n_estimators': 8}
{'bootstrap': False, 'max_depth': 9, 'max_features': 'sqrt', 'min_samples_leaf': 2, 'min_samples_split': 3, 'n_estimators': 11}
{'bootstrap': False, 'max_depth': 9, 'max_features': 'sqrt', 'min_samples_leaf': 2, 'min_samples_split': 3, 'n_estimators': 15}
{'bootstrap': False, 'max_depth': 9, 'max_features': 'sqrt', 'min_samples_leaf': 2, 'min_samples_split': 3, 'n_estimators': 17}
{'bootstrap': False, 'max_depth': 9, 'max_features': 'sqrt', 'min_samples_leaf': 2, 'min_samples_split': 3, 'n_estimators': 20}
{'bootstrap': False, 'max_depth': 9, 'max_features': 'sqrt', 'min_samples_leaf': 2, 'min_samples_split': 3, 'n_estimators': 25}
{'bootstrap': False, 'max_depth': 9, 'max_features': 'sqrt', 'min_samples_leaf': 2, 'min_samples_split': 3, 'n_estimators': 30}
{'bootstrap': False, 'max_depth': 9, 'max_features': 'sqrt', 'min_samples_leaf': 2, 'min_samples_split': 4, 'n_estimators': 2}
{'bootstrap': False, 'max_depth': 9, 'max_features': 'sqrt', 'min_samples_leaf': 2, 'min_samples_split': 4, 'n_estimators': 5}
{'bootstrap': False, 'max_depth': 9, 'max_features': 'sqrt', 'min_samples_leaf': 2, 'min_samples_split': 4, 'n_estimators': 8}
{'bootstrap': False, 'max_depth': 9, 'max_features': 'sqrt', 'min_samples_leaf': 2, 'min_samples_split': 4, 'n_estimators': 11}
{'bootstrap': False, 'max_depth': 9, 'max_features': 'sqrt', 'min_samples_leaf': 2, 'min_samples_split': 4, 'n_estimators': 15}
{'bootstrap': False, 'max_depth': 9, 'max_features': 'sqrt', 'min_samples_leaf': 2, 'min_samples_split': 4, 'n_estimators': 17}
{'bootstrap': False, 'max_depth': 9, 'max_features': 'sqrt', 'min_samples_leaf': 2, 'min_samples_split': 4, 'n_estimators': 20}
{'bootstrap': False, 'max_depth': 9, 'max_features': 'sqrt', 'min_samples_leaf': 2, 'min_samples_split': 4, 'n_estimators': 25}
{'bootstrap': False, 'max_depth': 9, 'max_features': 'sqrt', 'min_samples_leaf': 2, 'min_samples_split': 4, 'n_estimators': 30}
{'bootstrap': False, 'max_depth': 9, 'max_features': 'sqrt', 'min_samples_leaf': 3, 'min_samples_split': 2, 'n_estimators': 2}
{'bootstrap': False, 'max_depth': 9, 'max_features': 'sqrt', 'min_samples_leaf': 3, 'min_samples_split': 2, 'n_estimators': 5}
{'bootstrap': False, 'max_depth': 9, 'max_features': 'sqrt', 'min_samples_leaf': 3, 'min_samples_split': 2, 'n_estimators': 8}
{'bootstrap': False, 'max_depth': 9, 'max_features': 'sqrt', 'min_samples_leaf': 3, 'min_samples_split': 2, 'n_estimators': 11}
{'bootstrap': False, 'max_depth': 9, 'max_features': 'sqrt', 'min_samples_leaf': 3, 'min_samples_split': 2, 'n_estimators': 15}
{'bootstrap': False, 'max_depth': 9, 'max_features': 'sqrt', 'min_samples_leaf': 3, 'min_samples_split': 2, 'n_estimators': 17}
{'bootstrap': False, 'max_depth': 9, 'max_features': 'sqrt', 'min_samples_leaf': 3, 'min_samples_split': 2, 'n_estimators': 20}
{'bootstrap': False, 'max_depth': 9, 'max_features': 'sqrt', 'min_samples_leaf': 3, 'min_samples_split': 2, 'n_estimators': 25}
{'bootstrap': False, 'max_depth': 9, 'max_features': 'sqrt', 'min_samples_leaf': 3, 'min_samples_split': 2, 'n_estimators': 30}
{'bootstrap': False, 'max_depth': 9, 'max_features': 'sqrt', 'min_samples_leaf': 3, 'min_samples_split': 3, 'n_estimators': 2}
{'bootstrap': False, 'max_depth': 9, 'max_features': 'sqrt', 'min_samples_leaf': 3, 'min_samples_split': 3, 'n_estimators': 5}
{'bootstrap': False, 'max_depth': 9, 'max_features': 'sqrt', 'min_samples_leaf': 3, 'min_samples_split': 3, 'n_estimators': 8}
{'bootstrap': False, 'max_depth': 9, 'max_features': 'sqrt', 'min_samples_leaf': 3, 'min_samples_split': 3, 'n_estimators': 11}
{'bootstrap': False, 'max_depth': 9, 'max_features': 'sqrt', 'min_samples_leaf': 3, 'min_samples_split': 3, 'n_estimators': 15}
{'bootstrap': False, 'max_depth': 9, 'max_features': 'sqrt', 'min_samples_leaf': 3, 'min_samples_split': 3, 'n_estimators': 17}
{'bootstrap': False, 'max_depth': 9, 'max_features': 'sqrt', 'min_samples_leaf': 3, 'min_samples_split': 3, 'n_estimators': 20}
{'bootstrap': False, 'max_depth': 9, 'max_features': 'sqrt', 'min_samples_leaf': 3, 'min_samples_split': 3, 'n_estimators': 25}
{'bootstrap': False, 'max_depth': 9, 'max_features': 'sqrt', 'min_samples_leaf': 3, 'min_samples_split': 3, 'n_estimators': 30}
{'bootstrap': False, 'max_depth': 9, 'max_features': 'sqrt', 'min_samples_leaf': 3, 'min_samples_split': 4, 'n_estimators': 2}
{'bootstrap': False, 'max_depth': 9, 'max_features': 'sqrt', 'min_samples_leaf': 3, 'min_samples_split': 4, 'n_estimators': 5}
{'bootstrap': False, 'max_depth': 9, 'max_features': 'sqrt', 'min_samples_leaf': 3, 'min_samples_split': 4, 'n_estimators': 8}
{'bootstrap': False, 'max_depth': 9, 'max_features': 'sqrt', 'min_samples_leaf': 3, 'min_samples_split': 4, 'n_estimators': 11}
{'bootstrap': False, 'max_depth': 9, 'max_features': 'sqrt', 'min_samples_leaf': 3, 'min_samples_split': 4, 'n_estimators': 15}
{'bootstrap': False, 'max_depth': 9, 'max_features': 'sqrt', 'min_samples_leaf': 3, 'min_samples_split': 4, 'n_estimators': 17}
{'bootstrap': False, 'max_depth': 9, 'max_features': 'sqrt', 'min_samples_leaf': 3, 'min_samples_split': 4, 'n_estimators': 20}
{'bootstrap': False, 'max_depth': 9, 'max_features': 'sqrt', 'min_samples_leaf': 3, 'min_samples_split': 4, 'n_estimators': 25}
{'bootstrap': False, 'max_depth': 9, 'max_features': 'sqrt', 'min_samples_leaf': 3, 'min_samples_split': 4, 'n_estimators': 30}
{'bootstrap': False, 'max_depth': 9, 'max_features': 'sqrt', 'min_samples_leaf': 4, 'min_samples_split': 2, 'n_estimators': 2}
{'bootstrap': False, 'max_depth': 9, 'max_features': 'sqrt', 'min_samples_leaf': 4, 'min_samples_split': 2, 'n_estimators': 5}
{'bootstrap': False, 'max_depth': 9, 'max_features': 'sqrt', 'min_samples_leaf': 4, 'min_samples_split': 2, 'n_estimators': 8}
{'bootstrap': False, 'max_depth': 9, 'max_features': 'sqrt', 'min_samples_leaf': 4, 'min_samples_split': 2, 'n_estimators': 11}
{'bootstrap': False, 'max_depth': 9, 'max_features': 'sqrt', 'min_samples_leaf': 4, 'min_samples_split': 2, 'n_estimators': 15}
{'bootstrap': False, 'max_depth': 9, 'max_features': 'sqrt', 'min_samples_leaf': 4, 'min_samples_split': 2, 'n_estimators': 17}
{'bootstrap': False, 'max_depth': 9, 'max_features': 'sqrt', 'min_samples_leaf': 4, 'min_samples_split': 2, 'n_estimators': 20}
{'bootstrap': False, 'max_depth': 9, 'max_features': 'sqrt', 'min_samples_leaf': 4, 'min_samples_split': 2, 'n_estimators': 25}
{'bootstrap': False, 'max_depth': 9, 'max_features': 'sqrt', 'min_samples_leaf': 4, 'min_samples_split': 2, 'n_estimators': 30}
{'bootstrap': False, 'max_depth': 9, 'max_features': 'sqrt', 'min_samples_leaf': 4, 'min_samples_split': 3, 'n_estimators': 2}
{'bootstrap': False, 'max_depth': 9, 'max_features': 'sqrt', 'min_samples_leaf': 4, 'min_samples_split': 3, 'n_estimators': 5}
{'bootstrap': False, 'max_depth': 9, 'max_features': 'sqrt', 'min_samples_leaf': 4, 'min_samples_split': 3, 'n_estimators': 8}
{'bootstrap': False, 'max_depth': 9, 'max_features': 'sqrt', 'min_samples_leaf': 4, 'min_samples_split': 3, 'n_estimators': 11}
{'bootstrap': False, 'max_depth': 9, 'max_features': 'sqrt', 'min_samples_leaf': 4, 'min_samples_split': 3, 'n_estimators': 15}
{'bootstrap': False, 'max_depth': 9, 'max_features': 'sqrt', 'min_samples_leaf': 4, 'min_samples_split': 3, 'n_estimators': 17}
{'bootstrap': False, 'max_depth': 9, 'max_features': 'sqrt', 'min_samples_leaf': 4, 'min_samples_split': 3, 'n_estimators': 20}
{'bootstrap': False, 'max_depth': 9, 'max_features': 'sqrt', 'min_samples_leaf': 4, 'min_samples_split': 3, 'n_estimators': 25}
{'bootstrap': False, 'max_depth': 9, 'max_features': 'sqrt', 'min_samples_leaf': 4, 'min_samples_split': 3, 'n_estimators': 30}
{'bootstrap': False, 'max_depth': 9, 'max_features': 'sqrt', 'min_samples_leaf': 4, 'min_samples_split': 4, 'n_estimators': 2}
{'bootstrap': False, 'max_depth': 9, 'max_features': 'sqrt', 'min_samples_leaf': 4, 'min_samples_split': 4, 'n_estimators': 5}
{'bootstrap': False, 'max_depth': 9, 'max_features': 'sqrt', 'min_samples_leaf': 4, 'min_samples_split': 4, 'n_estimators': 8}
{'bootstrap': False, 'max_depth': 9, 'max_features': 'sqrt', 'min_samples_leaf': 4, 'min_samples_split': 4, 'n_estimators': 11}
{'bootstrap': False, 'max_depth': 9, 'max_features': 'sqrt', 'min_samples_leaf': 4, 'min_samples_split': 4, 'n_estimators': 15}
{'bootstrap': False, 'max_depth': 9, 'max_features': 'sqrt', 'min_samples_leaf': 4, 'min_samples_split': 4, 'n_estimators': 17}
{'bootstrap': False, 'max_depth': 9, 'max_features': 'sqrt', 'min_samples_leaf': 4, 'min_samples_split': 4, 'n_estimators': 20}
{'bootstrap': False, 'max_depth': 9, 'max_features': 'sqrt', 'min_samples_leaf': 4, 'min_samples_split': 4, 'n_estimators': 25}
{'bootstrap': False, 'max_depth': 9, 'max_features': 'sqrt', 'min_samples_leaf': 4, 'min_samples_split': 4, 'n_estimators': 30}
{'bootstrap': False, 'max_depth': 12, 'max_features': 'auto', 'min_samples_leaf': 2, 'min_samples_split': 2, 'n_estimators': 2}
{'bootstrap': False, 'max_depth': 12, 'max_features': 'auto', 'min_samples_leaf': 2, 'min_samples_split': 2, 'n_estimators': 5}
{'bootstrap': False, 'max_depth': 12, 'max_features': 'auto', 'min_samples_leaf': 2, 'min_samples_split': 2, 'n_estimators': 8}
{'bootstrap': False, 'max_depth': 12, 'max_features': 'auto', 'min_samples_leaf': 2, 'min_samples_split': 2, 'n_estimators': 11}
{'bootstrap': False, 'max_depth': 12, 'max_features': 'auto', 'min_samples_leaf': 2, 'min_samples_split': 2, 'n_estimators': 15}
{'bootstrap': False, 'max_depth': 12, 'max_features': 'auto', 'min_samples_leaf': 2, 'min_samples_split': 2, 'n_estimators': 17}
{'bootstrap': False, 'max_depth': 12, 'max_features': 'auto', 'min_samples_leaf': 2, 'min_samples_split': 2, 'n_estimators': 20}
{'bootstrap': False, 'max_depth': 12, 'max_features': 'auto', 'min_samples_leaf': 2, 'min_samples_split': 2, 'n_estimators': 25}
{'bootstrap': False, 'max_depth': 12, 'max_features': 'auto', 'min_samples_leaf': 2, 'min_samples_split': 2, 'n_estimators': 30}
{'bootstrap': False, 'max_depth': 12, 'max_features': 'auto', 'min_samples_leaf': 2, 'min_samples_split': 3, 'n_estimators': 2}
{'bootstrap': False, 'max_depth': 12, 'max_features': 'auto', 'min_samples_leaf': 2, 'min_samples_split': 3, 'n_estimators': 5}
{'bootstrap': False, 'max_depth': 12, 'max_features': 'auto', 'min_samples_leaf': 2, 'min_samples_split': 3, 'n_estimators': 8}
{'bootstrap': False, 'max_depth': 12, 'max_features': 'auto', 'min_samples_leaf': 2, 'min_samples_split': 3, 'n_estimators': 11}
{'bootstrap': False, 'max_depth': 12, 'max_features': 'auto', 'min_samples_leaf': 2, 'min_samples_split': 3, 'n_estimators': 15}
{'bootstrap': False, 'max_depth': 12, 'max_features': 'auto', 'min_samples_leaf': 2, 'min_samples_split': 3, 'n_estimators': 17}
{'bootstrap': False, 'max_depth': 12, 'max_features': 'auto', 'min_samples_leaf': 2, 'min_samples_split': 3, 'n_estimators': 20}
{'bootstrap': False, 'max_depth': 12, 'max_features': 'auto', 'min_samples_leaf': 2, 'min_samples_split': 3, 'n_estimators': 25}
{'bootstrap': False, 'max_depth': 12, 'max_features': 'auto', 'min_samples_leaf': 2, 'min_samples_split': 3, 'n_estimators': 30}
{'bootstrap': False, 'max_depth': 12, 'max_features': 'auto', 'min_samples_leaf': 2, 'min_samples_split': 4, 'n_estimators': 2}
{'bootstrap': False, 'max_depth': 12, 'max_features': 'auto', 'min_samples_leaf': 2, 'min_samples_split': 4, 'n_estimators': 5}
{'bootstrap': False, 'max_depth': 12, 'max_features': 'auto', 'min_samples_leaf': 2, 'min_samples_split': 4, 'n_estimators': 8}
{'bootstrap': False, 'max_depth': 12, 'max_features': 'auto', 'min_samples_leaf': 2, 'min_samples_split': 4, 'n_estimators': 11}
{'bootstrap': False, 'max_depth': 12, 'max_features': 'auto', 'min_samples_leaf': 2, 'min_samples_split': 4, 'n_estimators': 15}
{'bootstrap': False, 'max_depth': 12, 'max_features': 'auto', 'min_samples_leaf': 2, 'min_samples_split': 4, 'n_estimators': 17}
{'bootstrap': False, 'max_depth': 12, 'max_features': 'auto', 'min_samples_leaf': 2, 'min_samples_split': 4, 'n_estimators': 20}
{'bootstrap': False, 'max_depth': 12, 'max_features': 'auto', 'min_samples_leaf': 2, 'min_samples_split': 4, 'n_estimators': 25}
{'bootstrap': False, 'max_depth': 12, 'max_features': 'auto', 'min_samples_leaf': 2, 'min_samples_split': 4, 'n_estimators': 30}
{'bootstrap': False, 'max_depth': 12, 'max_features': 'auto', 'min_samples_leaf': 3, 'min_samples_split': 2, 'n_estimators': 2}
{'bootstrap': False, 'max_depth': 12, 'max_features': 'auto', 'min_samples_leaf': 3, 'min_samples_split': 2, 'n_estimators': 5}
{'bootstrap': False, 'max_depth': 12, 'max_features': 'auto', 'min_samples_leaf': 3, 'min_samples_split': 2, 'n_estimators': 8}
{'bootstrap': False, 'max_depth': 12, 'max_features': 'auto', 'min_samples_leaf': 3, 'min_samples_split': 2, 'n_estimators': 11}
{'bootstrap': False, 'max_depth': 12, 'max_features': 'auto', 'min_samples_leaf': 3, 'min_samples_split': 2, 'n_estimators': 15}
{'bootstrap': False, 'max_depth': 12, 'max_features': 'auto', 'min_samples_leaf': 3, 'min_samples_split': 2, 'n_estimators': 17}
{'bootstrap': False, 'max_depth': 12, 'max_features': 'auto', 'min_samples_leaf': 3, 'min_samples_split': 2, 'n_estimators': 20}
{'bootstrap': False, 'max_depth': 12, 'max_features': 'auto', 'min_samples_leaf': 3, 'min_samples_split': 2, 'n_estimators': 25}
{'bootstrap': False, 'max_depth': 12, 'max_features': 'auto', 'min_samples_leaf': 3, 'min_samples_split': 2, 'n_estimators': 30}
{'bootstrap': False, 'max_depth': 12, 'max_features': 'auto', 'min_samples_leaf': 3, 'min_samples_split': 3, 'n_estimators': 2}
{'bootstrap': False, 'max_depth': 12, 'max_features': 'auto', 'min_samples_leaf': 3, 'min_samples_split': 3, 'n_estimators': 5}
{'bootstrap': False, 'max_depth': 12, 'max_features': 'auto', 'min_samples_leaf': 3, 'min_samples_split': 3, 'n_estimators': 8}
{'bootstrap': False, 'max_depth': 12, 'max_features': 'auto', 'min_samples_leaf': 3, 'min_samples_split': 3, 'n_estimators': 11}
{'bootstrap': False, 'max_depth': 12, 'max_features': 'auto', 'min_samples_leaf': 3, 'min_samples_split': 3, 'n_estimators': 15}
{'bootstrap': False, 'max_depth': 12, 'max_features': 'auto', 'min_samples_leaf': 3, 'min_samples_split': 3, 'n_estimators': 17}
{'bootstrap': False, 'max_depth': 12, 'max_features': 'auto', 'min_samples_leaf': 3, 'min_samples_split': 3, 'n_estimators': 20}
{'bootstrap': False, 'max_depth': 12, 'max_features': 'auto', 'min_samples_leaf': 3, 'min_samples_split': 3, 'n_estimators': 25}
{'bootstrap': False, 'max_depth': 12, 'max_features': 'auto', 'min_samples_leaf': 3, 'min_samples_split': 3, 'n_estimators': 30}
{'bootstrap': False, 'max_depth': 12, 'max_features': 'auto', 'min_samples_leaf': 3, 'min_samples_split': 4, 'n_estimators': 2}
{'bootstrap': False, 'max_depth': 12, 'max_features': 'auto', 'min_samples_leaf': 3, 'min_samples_split': 4, 'n_estimators': 5}
{'bootstrap': False, 'max_depth': 12, 'max_features': 'auto', 'min_samples_leaf': 3, 'min_samples_split': 4, 'n_estimators': 8}
{'bootstrap': False, 'max_depth': 12, 'max_features': 'auto', 'min_samples_leaf': 3, 'min_samples_split': 4, 'n_estimators': 11}
{'bootstrap': False, 'max_depth': 12, 'max_features': 'auto', 'min_samples_leaf': 3, 'min_samples_split': 4, 'n_estimators': 15}
{'bootstrap': False, 'max_depth': 12, 'max_features': 'auto', 'min_samples_leaf': 3, 'min_samples_split': 4, 'n_estimators': 17}
{'bootstrap': False, 'max_depth': 12, 'max_features': 'auto', 'min_samples_leaf': 3, 'min_samples_split': 4, 'n_estimators': 20}
{'bootstrap': False, 'max_depth': 12, 'max_features': 'auto', 'min_samples_leaf': 3, 'min_samples_split': 4, 'n_estimators': 25}
{'bootstrap': False, 'max_depth': 12, 'max_features': 'auto', 'min_samples_leaf': 3, 'min_samples_split': 4, 'n_estimators': 30}
{'bootstrap': False, 'max_depth': 12, 'max_features': 'auto', 'min_samples_leaf': 4, 'min_samples_split': 2, 'n_estimators': 2}
{'bootstrap': False, 'max_depth': 12, 'max_features': 'auto', 'min_samples_leaf': 4, 'min_samples_split': 2, 'n_estimators': 5}
{'bootstrap': False, 'max_depth': 12, 'max_features': 'auto', 'min_samples_leaf': 4, 'min_samples_split': 2, 'n_estimators': 8}
{'bootstrap': False, 'max_depth': 12, 'max_features': 'auto', 'min_samples_leaf': 4, 'min_samples_split': 2, 'n_estimators': 11}
{'bootstrap': False, 'max_depth': 12, 'max_features': 'auto', 'min_samples_leaf': 4, 'min_samples_split': 2, 'n_estimators': 15}
{'bootstrap': False, 'max_depth': 12, 'max_features': 'auto', 'min_samples_leaf': 4, 'min_samples_split': 2, 'n_estimators': 17}
{'bootstrap': False, 'max_depth': 12, 'max_features': 'auto', 'min_samples_leaf': 4, 'min_samples_split': 2, 'n_estimators': 20}
{'bootstrap': False, 'max_depth': 12, 'max_features': 'auto', 'min_samples_leaf': 4, 'min_samples_split': 2, 'n_estimators': 25}
{'bootstrap': False, 'max_depth': 12, 'max_features': 'auto', 'min_samples_leaf': 4, 'min_samples_split': 2, 'n_estimators': 30}
{'bootstrap': False, 'max_depth': 12, 'max_features': 'auto', 'min_samples_leaf': 4, 'min_samples_split': 3, 'n_estimators': 2}
{'bootstrap': False, 'max_depth': 12, 'max_features': 'auto', 'min_samples_leaf': 4, 'min_samples_split': 3, 'n_estimators': 5}
{'bootstrap': False, 'max_depth': 12, 'max_features': 'auto', 'min_samples_leaf': 4, 'min_samples_split': 3, 'n_estimators': 8}
{'bootstrap': False, 'max_depth': 12, 'max_features': 'auto', 'min_samples_leaf': 4, 'min_samples_split': 3, 'n_estimators': 11}
{'bootstrap': False, 'max_depth': 12, 'max_features': 'auto', 'min_samples_leaf': 4, 'min_samples_split': 3, 'n_estimators': 15}
{'bootstrap': False, 'max_depth': 12, 'max_features': 'auto', 'min_samples_leaf': 4, 'min_samples_split': 3, 'n_estimators': 17}
{'bootstrap': False, 'max_depth': 12, 'max_features': 'auto', 'min_samples_leaf': 4, 'min_samples_split': 3, 'n_estimators': 20}
{'bootstrap': False, 'max_depth': 12, 'max_features': 'auto', 'min_samples_leaf': 4, 'min_samples_split': 3, 'n_estimators': 25}
{'bootstrap': False, 'max_depth': 12, 'max_features': 'auto', 'min_samples_leaf': 4, 'min_samples_split': 3, 'n_estimators': 30}
{'bootstrap': False, 'max_depth': 12, 'max_features': 'auto', 'min_samples_leaf': 4, 'min_samples_split': 4, 'n_estimators': 2}
{'bootstrap': False, 'max_depth': 12, 'max_features': 'auto', 'min_samples_leaf': 4, 'min_samples_split': 4, 'n_estimators': 5}
{'bootstrap': False, 'max_depth': 12, 'max_features': 'auto', 'min_samples_leaf': 4, 'min_samples_split': 4, 'n_estimators': 8}
{'bootstrap': False, 'max_depth': 12, 'max_features': 'auto', 'min_samples_leaf': 4, 'min_samples_split': 4, 'n_estimators': 11}
{'bootstrap': False, 'max_depth': 12, 'max_features': 'auto', 'min_samples_leaf': 4, 'min_samples_split': 4, 'n_estimators': 15}
{'bootstrap': False, 'max_depth': 12, 'max_features': 'auto', 'min_samples_leaf': 4, 'min_samples_split': 4, 'n_estimators': 17}
{'bootstrap': False, 'max_depth': 12, 'max_features': 'auto', 'min_samples_leaf': 4, 'min_samples_split': 4, 'n_estimators': 20}
{'bootstrap': False, 'max_depth': 12, 'max_features': 'auto', 'min_samples_leaf': 4, 'min_samples_split': 4, 'n_estimators': 25}
{'bootstrap': False, 'max_depth': 12, 'max_features': 'auto', 'min_samples_leaf': 4, 'min_samples_split': 4, 'n_estimators': 30}
{'bootstrap': False, 'max_depth': 12, 'max_features': 'sqrt', 'min_samples_leaf': 2, 'min_samples_split': 2, 'n_estimators': 2}
{'bootstrap': False, 'max_depth': 12, 'max_features': 'sqrt', 'min_samples_leaf': 2, 'min_samples_split': 2, 'n_estimators': 5}
{'bootstrap': False, 'max_depth': 12, 'max_features': 'sqrt', 'min_samples_leaf': 2, 'min_samples_split': 2, 'n_estimators': 8}
{'bootstrap': False, 'max_depth': 12, 'max_features': 'sqrt', 'min_samples_leaf': 2, 'min_samples_split': 2, 'n_estimators': 11}
{'bootstrap': False, 'max_depth': 12, 'max_features': 'sqrt', 'min_samples_leaf': 2, 'min_samples_split': 2, 'n_estimators': 15}
{'bootstrap': False, 'max_depth': 12, 'max_features': 'sqrt', 'min_samples_leaf': 2, 'min_samples_split': 2, 'n_estimators': 17}
{'bootstrap': False, 'max_depth': 12, 'max_features': 'sqrt', 'min_samples_leaf': 2, 'min_samples_split': 2, 'n_estimators': 20}
{'bootstrap': False, 'max_depth': 12, 'max_features': 'sqrt', 'min_samples_leaf': 2, 'min_samples_split': 2, 'n_estimators': 25}
{'bootstrap': False, 'max_depth': 12, 'max_features': 'sqrt', 'min_samples_leaf': 2, 'min_samples_split': 2, 'n_estimators': 30}
{'bootstrap': False, 'max_depth': 12, 'max_features': 'sqrt', 'min_samples_leaf': 2, 'min_samples_split': 3, 'n_estimators': 2}
{'bootstrap': False, 'max_depth': 12, 'max_features': 'sqrt', 'min_samples_leaf': 2, 'min_samples_split': 3, 'n_estimators': 5}
{'bootstrap': False, 'max_depth': 12, 'max_features': 'sqrt', 'min_samples_leaf': 2, 'min_samples_split': 3, 'n_estimators': 8}
{'bootstrap': False, 'max_depth': 12, 'max_features': 'sqrt', 'min_samples_leaf': 2, 'min_samples_split': 3, 'n_estimators': 11}
{'bootstrap': False, 'max_depth': 12, 'max_features': 'sqrt', 'min_samples_leaf': 2, 'min_samples_split': 3, 'n_estimators': 15}
{'bootstrap': False, 'max_depth': 12, 'max_features': 'sqrt', 'min_samples_leaf': 2, 'min_samples_split': 3, 'n_estimators': 17}
{'bootstrap': False, 'max_depth': 12, 'max_features': 'sqrt', 'min_samples_leaf': 2, 'min_samples_split': 3, 'n_estimators': 20}
{'bootstrap': False, 'max_depth': 12, 'max_features': 'sqrt', 'min_samples_leaf': 2, 'min_samples_split': 3, 'n_estimators': 25}
{'bootstrap': False, 'max_depth': 12, 'max_features': 'sqrt', 'min_samples_leaf': 2, 'min_samples_split': 3, 'n_estimators': 30}
{'bootstrap': False, 'max_depth': 12, 'max_features': 'sqrt', 'min_samples_leaf': 2, 'min_samples_split': 4, 'n_estimators': 2}
{'bootstrap': False, 'max_depth': 12, 'max_features': 'sqrt', 'min_samples_leaf': 2, 'min_samples_split': 4, 'n_estimators': 5}
{'bootstrap': False, 'max_depth': 12, 'max_features': 'sqrt', 'min_samples_leaf': 2, 'min_samples_split': 4, 'n_estimators': 8}
{'bootstrap': False, 'max_depth': 12, 'max_features': 'sqrt', 'min_samples_leaf': 2, 'min_samples_split': 4, 'n_estimators': 11}
{'bootstrap': False, 'max_depth': 12, 'max_features': 'sqrt', 'min_samples_leaf': 2, 'min_samples_split': 4, 'n_estimators': 15}
{'bootstrap': False, 'max_depth': 12, 'max_features': 'sqrt', 'min_samples_leaf': 2, 'min_samples_split': 4, 'n_estimators': 17}
{'bootstrap': False, 'max_depth': 12, 'max_features': 'sqrt', 'min_samples_leaf': 2, 'min_samples_split': 4, 'n_estimators': 20}
{'bootstrap': False, 'max_depth': 12, 'max_features': 'sqrt', 'min_samples_leaf': 2, 'min_samples_split': 4, 'n_estimators': 25}
{'bootstrap': False, 'max_depth': 12, 'max_features': 'sqrt', 'min_samples_leaf': 2, 'min_samples_split': 4, 'n_estimators': 30}
{'bootstrap': False, 'max_depth': 12, 'max_features': 'sqrt', 'min_samples_leaf': 3, 'min_samples_split': 2, 'n_estimators': 2}
{'bootstrap': False, 'max_depth': 12, 'max_features': 'sqrt', 'min_samples_leaf': 3, 'min_samples_split': 2, 'n_estimators': 5}
{'bootstrap': False, 'max_depth': 12, 'max_features': 'sqrt', 'min_samples_leaf': 3, 'min_samples_split': 2, 'n_estimators': 8}
{'bootstrap': False, 'max_depth': 12, 'max_features': 'sqrt', 'min_samples_leaf': 3, 'min_samples_split': 2, 'n_estimators': 11}
{'bootstrap': False, 'max_depth': 12, 'max_features': 'sqrt', 'min_samples_leaf': 3, 'min_samples_split': 2, 'n_estimators': 15}
{'bootstrap': False, 'max_depth': 12, 'max_features': 'sqrt', 'min_samples_leaf': 3, 'min_samples_split': 2, 'n_estimators': 17}
{'bootstrap': False, 'max_depth': 12, 'max_features': 'sqrt', 'min_samples_leaf': 3, 'min_samples_split': 2, 'n_estimators': 20}
{'bootstrap': False, 'max_depth': 12, 'max_features': 'sqrt', 'min_samples_leaf': 3, 'min_samples_split': 2, 'n_estimators': 25}
{'bootstrap': False, 'max_depth': 12, 'max_features': 'sqrt', 'min_samples_leaf': 3, 'min_samples_split': 2, 'n_estimators': 30}
{'bootstrap': False, 'max_depth': 12, 'max_features': 'sqrt', 'min_samples_leaf': 3, 'min_samples_split': 3, 'n_estimators': 2}
{'bootstrap': False, 'max_depth': 12, 'max_features': 'sqrt', 'min_samples_leaf': 3, 'min_samples_split': 3, 'n_estimators': 5}
{'bootstrap': False, 'max_depth': 12, 'max_features': 'sqrt', 'min_samples_leaf': 3, 'min_samples_split': 3, 'n_estimators': 8}
{'bootstrap': False, 'max_depth': 12, 'max_features': 'sqrt', 'min_samples_leaf': 3, 'min_samples_split': 3, 'n_estimators': 11}
{'bootstrap': False, 'max_depth': 12, 'max_features': 'sqrt', 'min_samples_leaf': 3, 'min_samples_split': 3, 'n_estimators': 15}
{'bootstrap': False, 'max_depth': 12, 'max_features': 'sqrt', 'min_samples_leaf': 3, 'min_samples_split': 3, 'n_estimators': 17}
{'bootstrap': False, 'max_depth': 12, 'max_features': 'sqrt', 'min_samples_leaf': 3, 'min_samples_split': 3, 'n_estimators': 20}
{'bootstrap': False, 'max_depth': 12, 'max_features': 'sqrt', 'min_samples_leaf': 3, 'min_samples_split': 3, 'n_estimators': 25}
{'bootstrap': False, 'max_depth': 12, 'max_features': 'sqrt', 'min_samples_leaf': 3, 'min_samples_split': 3, 'n_estimators': 30}
{'bootstrap': False, 'max_depth': 12, 'max_features': 'sqrt', 'min_samples_leaf': 3, 'min_samples_split': 4, 'n_estimators': 2}
{'bootstrap': False, 'max_depth': 12, 'max_features': 'sqrt', 'min_samples_leaf': 3, 'min_samples_split': 4, 'n_estimators': 5}
{'bootstrap': False, 'max_depth': 12, 'max_features': 'sqrt', 'min_samples_leaf': 3, 'min_samples_split': 4, 'n_estimators': 8}
{'bootstrap': False, 'max_depth': 12, 'max_features': 'sqrt', 'min_samples_leaf': 3, 'min_samples_split': 4, 'n_estimators': 11}
{'bootstrap': False, 'max_depth': 12, 'max_features': 'sqrt', 'min_samples_leaf': 3, 'min_samples_split': 4, 'n_estimators': 15}
{'bootstrap': False, 'max_depth': 12, 'max_features': 'sqrt', 'min_samples_leaf': 3, 'min_samples_split': 4, 'n_estimators': 17}
{'bootstrap': False, 'max_depth': 12, 'max_features': 'sqrt', 'min_samples_leaf': 3, 'min_samples_split': 4, 'n_estimators': 20}
{'bootstrap': False, 'max_depth': 12, 'max_features': 'sqrt', 'min_samples_leaf': 3, 'min_samples_split': 4, 'n_estimators': 25}
{'bootstrap': False, 'max_depth': 12, 'max_features': 'sqrt', 'min_samples_leaf': 3, 'min_samples_split': 4, 'n_estimators': 30}
{'bootstrap': False, 'max_depth': 12, 'max_features': 'sqrt', 'min_samples_leaf': 4, 'min_samples_split': 2, 'n_estimators': 2}
{'bootstrap': False, 'max_depth': 12, 'max_features': 'sqrt', 'min_samples_leaf': 4, 'min_samples_split': 2, 'n_estimators': 5}
{'bootstrap': False, 'max_depth': 12, 'max_features': 'sqrt', 'min_samples_leaf': 4, 'min_samples_split': 2, 'n_estimators': 8}
{'bootstrap': False, 'max_depth': 12, 'max_features': 'sqrt', 'min_samples_leaf': 4, 'min_samples_split': 2, 'n_estimators': 11}
{'bootstrap': False, 'max_depth': 12, 'max_features': 'sqrt', 'min_samples_leaf': 4, 'min_samples_split': 2, 'n_estimators': 15}
{'bootstrap': False, 'max_depth': 12, 'max_features': 'sqrt', 'min_samples_leaf': 4, 'min_samples_split': 2, 'n_estimators': 17}
{'bootstrap': False, 'max_depth': 12, 'max_features': 'sqrt', 'min_samples_leaf': 4, 'min_samples_split': 2, 'n_estimators': 20}
{'bootstrap': False, 'max_depth': 12, 'max_features': 'sqrt', 'min_samples_leaf': 4, 'min_samples_split': 2, 'n_estimators': 25}
{'bootstrap': False, 'max_depth': 12, 'max_features': 'sqrt', 'min_samples_leaf': 4, 'min_samples_split': 2, 'n_estimators': 30}
{'bootstrap': False, 'max_depth': 12, 'max_features': 'sqrt', 'min_samples_leaf': 4, 'min_samples_split': 3, 'n_estimators': 2}
{'bootstrap': False, 'max_depth': 12, 'max_features': 'sqrt', 'min_samples_leaf': 4, 'min_samples_split': 3, 'n_estimators': 5}
{'bootstrap': False, 'max_depth': 12, 'max_features': 'sqrt', 'min_samples_leaf': 4, 'min_samples_split': 3, 'n_estimators': 8}
{'bootstrap': False, 'max_depth': 12, 'max_features': 'sqrt', 'min_samples_leaf': 4, 'min_samples_split': 3, 'n_estimators': 11}
{'bootstrap': False, 'max_depth': 12, 'max_features': 'sqrt', 'min_samples_leaf': 4, 'min_samples_split': 3, 'n_estimators': 15}
{'bootstrap': False, 'max_depth': 12, 'max_features': 'sqrt', 'min_samples_leaf': 4, 'min_samples_split': 3, 'n_estimators': 17}
{'bootstrap': False, 'max_depth': 12, 'max_features': 'sqrt', 'min_samples_leaf': 4, 'min_samples_split': 3, 'n_estimators': 20}
{'bootstrap': False, 'max_depth': 12, 'max_features': 'sqrt', 'min_samples_leaf': 4, 'min_samples_split': 3, 'n_estimators': 25}
{'bootstrap': False, 'max_depth': 12, 'max_features': 'sqrt', 'min_samples_leaf': 4, 'min_samples_split': 3, 'n_estimators': 30}
{'bootstrap': False, 'max_depth': 12, 'max_features': 'sqrt', 'min_samples_leaf': 4, 'min_samples_split': 4, 'n_estimators': 2}
{'bootstrap': False, 'max_depth': 12, 'max_features': 'sqrt', 'min_samples_leaf': 4, 'min_samples_split': 4, 'n_estimators': 5}
{'bootstrap': False, 'max_depth': 12, 'max_features': 'sqrt', 'min_samples_leaf': 4, 'min_samples_split': 4, 'n_estimators': 8}
{'bootstrap': False, 'max_depth': 12, 'max_features': 'sqrt', 'min_samples_leaf': 4, 'min_samples_split': 4, 'n_estimators': 11}
{'bootstrap': False, 'max_depth': 12, 'max_features': 'sqrt', 'min_samples_leaf': 4, 'min_samples_split': 4, 'n_estimators': 15}
{'bootstrap': False, 'max_depth': 12, 'max_features': 'sqrt', 'min_samples_leaf': 4, 'min_samples_split': 4, 'n_estimators': 17}
{'bootstrap': False, 'max_depth': 12, 'max_features': 'sqrt', 'min_samples_leaf': 4, 'min_samples_split': 4, 'n_estimators': 20}
{'bootstrap': False, 'max_depth': 12, 'max_features': 'sqrt', 'min_samples_leaf': 4, 'min_samples_split': 4, 'n_estimators': 25}
{'bootstrap': False, 'max_depth': 12, 'max_features': 'sqrt', 'min_samples_leaf': 4, 'min_samples_split': 4, 'n_estimators': 30}
{'bootstrap': False, 'max_depth': 15, 'max_features': 'auto', 'min_samples_leaf': 2, 'min_samples_split': 2, 'n_estimators': 2}
{'bootstrap': False, 'max_depth': 15, 'max_features': 'auto', 'min_samples_leaf': 2, 'min_samples_split': 2, 'n_estimators': 5}
{'bootstrap': False, 'max_depth': 15, 'max_features': 'auto', 'min_samples_leaf': 2, 'min_samples_split': 2, 'n_estimators': 8}
{'bootstrap': False, 'max_depth': 15, 'max_features': 'auto', 'min_samples_leaf': 2, 'min_samples_split': 2, 'n_estimators': 11}
{'bootstrap': False, 'max_depth': 15, 'max_features': 'auto', 'min_samples_leaf': 2, 'min_samples_split': 2, 'n_estimators': 15}
{'bootstrap': False, 'max_depth': 15, 'max_features': 'auto', 'min_samples_leaf': 2, 'min_samples_split': 2, 'n_estimators': 17}
{'bootstrap': False, 'max_depth': 15, 'max_features': 'auto', 'min_samples_leaf': 2, 'min_samples_split': 2, 'n_estimators': 20}
{'bootstrap': False, 'max_depth': 15, 'max_features': 'auto', 'min_samples_leaf': 2, 'min_samples_split': 2, 'n_estimators': 25}
{'bootstrap': False, 'max_depth': 15, 'max_features': 'auto', 'min_samples_leaf': 2, 'min_samples_split': 2, 'n_estimators': 30}
{'bootstrap': False, 'max_depth': 15, 'max_features': 'auto', 'min_samples_leaf': 2, 'min_samples_split': 3, 'n_estimators': 2}
{'bootstrap': False, 'max_depth': 15, 'max_features': 'auto', 'min_samples_leaf': 2, 'min_samples_split': 3, 'n_estimators': 5}
{'bootstrap': False, 'max_depth': 15, 'max_features': 'auto', 'min_samples_leaf': 2, 'min_samples_split': 3, 'n_estimators': 8}
{'bootstrap': False, 'max_depth': 15, 'max_features': 'auto', 'min_samples_leaf': 2, 'min_samples_split': 3, 'n_estimators': 11}
{'bootstrap': False, 'max_depth': 15, 'max_features': 'auto', 'min_samples_leaf': 2, 'min_samples_split': 3, 'n_estimators': 15}
{'bootstrap': False, 'max_depth': 15, 'max_features': 'auto', 'min_samples_leaf': 2, 'min_samples_split': 3, 'n_estimators': 17}
{'bootstrap': False, 'max_depth': 15, 'max_features': 'auto', 'min_samples_leaf': 2, 'min_samples_split': 3, 'n_estimators': 20}
{'bootstrap': False, 'max_depth': 15, 'max_features': 'auto', 'min_samples_leaf': 2, 'min_samples_split': 3, 'n_estimators': 25}
{'bootstrap': False, 'max_depth': 15, 'max_features': 'auto', 'min_samples_leaf': 2, 'min_samples_split': 3, 'n_estimators': 30}
{'bootstrap': False, 'max_depth': 15, 'max_features': 'auto', 'min_samples_leaf': 2, 'min_samples_split': 4, 'n_estimators': 2}
{'bootstrap': False, 'max_depth': 15, 'max_features': 'auto', 'min_samples_leaf': 2, 'min_samples_split': 4, 'n_estimators': 5}
{'bootstrap': False, 'max_depth': 15, 'max_features': 'auto', 'min_samples_leaf': 2, 'min_samples_split': 4, 'n_estimators': 8}
{'bootstrap': False, 'max_depth': 15, 'max_features': 'auto', 'min_samples_leaf': 2, 'min_samples_split': 4, 'n_estimators': 11}
{'bootstrap': False, 'max_depth': 15, 'max_features': 'auto', 'min_samples_leaf': 2, 'min_samples_split': 4, 'n_estimators': 15}
{'bootstrap': False, 'max_depth': 15, 'max_features': 'auto', 'min_samples_leaf': 2, 'min_samples_split': 4, 'n_estimators': 17}
{'bootstrap': False, 'max_depth': 15, 'max_features': 'auto', 'min_samples_leaf': 2, 'min_samples_split': 4, 'n_estimators': 20}
{'bootstrap': False, 'max_depth': 15, 'max_features': 'auto', 'min_samples_leaf': 2, 'min_samples_split': 4, 'n_estimators': 25}
{'bootstrap': False, 'max_depth': 15, 'max_features': 'auto', 'min_samples_leaf': 2, 'min_samples_split': 4, 'n_estimators': 30}
{'bootstrap': False, 'max_depth': 15, 'max_features': 'auto', 'min_samples_leaf': 3, 'min_samples_split': 2, 'n_estimators': 2}
{'bootstrap': False, 'max_depth': 15, 'max_features': 'auto', 'min_samples_leaf': 3, 'min_samples_split': 2, 'n_estimators': 5}
{'bootstrap': False, 'max_depth': 15, 'max_features': 'auto', 'min_samples_leaf': 3, 'min_samples_split': 2, 'n_estimators': 8}
{'bootstrap': False, 'max_depth': 15, 'max_features': 'auto', 'min_samples_leaf': 3, 'min_samples_split': 2, 'n_estimators': 11}
{'bootstrap': False, 'max_depth': 15, 'max_features': 'auto', 'min_samples_leaf': 3, 'min_samples_split': 2, 'n_estimators': 15}
{'bootstrap': False, 'max_depth': 15, 'max_features': 'auto', 'min_samples_leaf': 3, 'min_samples_split': 2, 'n_estimators': 17}
{'bootstrap': False, 'max_depth': 15, 'max_features': 'auto', 'min_samples_leaf': 3, 'min_samples_split': 2, 'n_estimators': 20}
{'bootstrap': False, 'max_depth': 15, 'max_features': 'auto', 'min_samples_leaf': 3, 'min_samples_split': 2, 'n_estimators': 25}
{'bootstrap': False, 'max_depth': 15, 'max_features': 'auto', 'min_samples_leaf': 3, 'min_samples_split': 2, 'n_estimators': 30}
{'bootstrap': False, 'max_depth': 15, 'max_features': 'auto', 'min_samples_leaf': 3, 'min_samples_split': 3, 'n_estimators': 2}
{'bootstrap': False, 'max_depth': 15, 'max_features': 'auto', 'min_samples_leaf': 3, 'min_samples_split': 3, 'n_estimators': 5}
{'bootstrap': False, 'max_depth': 15, 'max_features': 'auto', 'min_samples_leaf': 3, 'min_samples_split': 3, 'n_estimators': 8}
{'bootstrap': False, 'max_depth': 15, 'max_features': 'auto', 'min_samples_leaf': 3, 'min_samples_split': 3, 'n_estimators': 11}
{'bootstrap': False, 'max_depth': 15, 'max_features': 'auto', 'min_samples_leaf': 3, 'min_samples_split': 3, 'n_estimators': 15}
{'bootstrap': False, 'max_depth': 15, 'max_features': 'auto', 'min_samples_leaf': 3, 'min_samples_split': 3, 'n_estimators': 17}
{'bootstrap': False, 'max_depth': 15, 'max_features': 'auto', 'min_samples_leaf': 3, 'min_samples_split': 3, 'n_estimators': 20}
{'bootstrap': False, 'max_depth': 15, 'max_features': 'auto', 'min_samples_leaf': 3, 'min_samples_split': 3, 'n_estimators': 25}
{'bootstrap': False, 'max_depth': 15, 'max_features': 'auto', 'min_samples_leaf': 3, 'min_samples_split': 3, 'n_estimators': 30}
{'bootstrap': False, 'max_depth': 15, 'max_features': 'auto', 'min_samples_leaf': 3, 'min_samples_split': 4, 'n_estimators': 2}
{'bootstrap': False, 'max_depth': 15, 'max_features': 'auto', 'min_samples_leaf': 3, 'min_samples_split': 4, 'n_estimators': 5}
{'bootstrap': False, 'max_depth': 15, 'max_features': 'auto', 'min_samples_leaf': 3, 'min_samples_split': 4, 'n_estimators': 8}
{'bootstrap': False, 'max_depth': 15, 'max_features': 'auto', 'min_samples_leaf': 3, 'min_samples_split': 4, 'n_estimators': 11}
{'bootstrap': False, 'max_depth': 15, 'max_features': 'auto', 'min_samples_leaf': 3, 'min_samples_split': 4, 'n_estimators': 15}
{'bootstrap': False, 'max_depth': 15, 'max_features': 'auto', 'min_samples_leaf': 3, 'min_samples_split': 4, 'n_estimators': 17}
{'bootstrap': False, 'max_depth': 15, 'max_features': 'auto', 'min_samples_leaf': 3, 'min_samples_split': 4, 'n_estimators': 20}
{'bootstrap': False, 'max_depth': 15, 'max_features': 'auto', 'min_samples_leaf': 3, 'min_samples_split': 4, 'n_estimators': 25}
{'bootstrap': False, 'max_depth': 15, 'max_features': 'auto', 'min_samples_leaf': 3, 'min_samples_split': 4, 'n_estimators': 30}
{'bootstrap': False, 'max_depth': 15, 'max_features': 'auto', 'min_samples_leaf': 4, 'min_samples_split': 2, 'n_estimators': 2}
{'bootstrap': False, 'max_depth': 15, 'max_features': 'auto', 'min_samples_leaf': 4, 'min_samples_split': 2, 'n_estimators': 5}
{'bootstrap': False, 'max_depth': 15, 'max_features': 'auto', 'min_samples_leaf': 4, 'min_samples_split': 2, 'n_estimators': 8}
{'bootstrap': False, 'max_depth': 15, 'max_features': 'auto', 'min_samples_leaf': 4, 'min_samples_split': 2, 'n_estimators': 11}
{'bootstrap': False, 'max_depth': 15, 'max_features': 'auto', 'min_samples_leaf': 4, 'min_samples_split': 2, 'n_estimators': 15}
{'bootstrap': False, 'max_depth': 15, 'max_features': 'auto', 'min_samples_leaf': 4, 'min_samples_split': 2, 'n_estimators': 17}
{'bootstrap': False, 'max_depth': 15, 'max_features': 'auto', 'min_samples_leaf': 4, 'min_samples_split': 2, 'n_estimators': 20}
{'bootstrap': False, 'max_depth': 15, 'max_features': 'auto', 'min_samples_leaf': 4, 'min_samples_split': 2, 'n_estimators': 25}
{'bootstrap': False, 'max_depth': 15, 'max_features': 'auto', 'min_samples_leaf': 4, 'min_samples_split': 2, 'n_estimators': 30}
{'bootstrap': False, 'max_depth': 15, 'max_features': 'auto', 'min_samples_leaf': 4, 'min_samples_split': 3, 'n_estimators': 2}
{'bootstrap': False, 'max_depth': 15, 'max_features': 'auto', 'min_samples_leaf': 4, 'min_samples_split': 3, 'n_estimators': 5}
{'bootstrap': False, 'max_depth': 15, 'max_features': 'auto', 'min_samples_leaf': 4, 'min_samples_split': 3, 'n_estimators': 8}
{'bootstrap': False, 'max_depth': 15, 'max_features': 'auto', 'min_samples_leaf': 4, 'min_samples_split': 3, 'n_estimators': 11}
{'bootstrap': False, 'max_depth': 15, 'max_features': 'auto', 'min_samples_leaf': 4, 'min_samples_split': 3, 'n_estimators': 15}
{'bootstrap': False, 'max_depth': 15, 'max_features': 'auto', 'min_samples_leaf': 4, 'min_samples_split': 3, 'n_estimators': 17}
{'bootstrap': False, 'max_depth': 15, 'max_features': 'auto', 'min_samples_leaf': 4, 'min_samples_split': 3, 'n_estimators': 20}
{'bootstrap': False, 'max_depth': 15, 'max_features': 'auto', 'min_samples_leaf': 4, 'min_samples_split': 3, 'n_estimators': 25}
{'bootstrap': False, 'max_depth': 15, 'max_features': 'auto', 'min_samples_leaf': 4, 'min_samples_split': 3, 'n_estimators': 30}
{'bootstrap': False, 'max_depth': 15, 'max_features': 'auto', 'min_samples_leaf': 4, 'min_samples_split': 4, 'n_estimators': 2}
{'bootstrap': False, 'max_depth': 15, 'max_features': 'auto', 'min_samples_leaf': 4, 'min_samples_split': 4, 'n_estimators': 5}
{'bootstrap': False, 'max_depth': 15, 'max_features': 'auto', 'min_samples_leaf': 4, 'min_samples_split': 4, 'n_estimators': 8}
{'bootstrap': False, 'max_depth': 15, 'max_features': 'auto', 'min_samples_leaf': 4, 'min_samples_split': 4, 'n_estimators': 11}
{'bootstrap': False, 'max_depth': 15, 'max_features': 'auto', 'min_samples_leaf': 4, 'min_samples_split': 4, 'n_estimators': 15}
{'bootstrap': False, 'max_depth': 15, 'max_features': 'auto', 'min_samples_leaf': 4, 'min_samples_split': 4, 'n_estimators': 17}
{'bootstrap': False, 'max_depth': 15, 'max_features': 'auto', 'min_samples_leaf': 4, 'min_samples_split': 4, 'n_estimators': 20}
{'bootstrap': False, 'max_depth': 15, 'max_features': 'auto', 'min_samples_leaf': 4, 'min_samples_split': 4, 'n_estimators': 25}
{'bootstrap': False, 'max_depth': 15, 'max_features': 'auto', 'min_samples_leaf': 4, 'min_samples_split': 4, 'n_estimators': 30}
{'bootstrap': False, 'max_depth': 15, 'max_features': 'sqrt', 'min_samples_leaf': 2, 'min_samples_split': 2, 'n_estimators': 2}
{'bootstrap': False, 'max_depth': 15, 'max_features': 'sqrt', 'min_samples_leaf': 2, 'min_samples_split': 2, 'n_estimators': 5}
{'bootstrap': False, 'max_depth': 15, 'max_features': 'sqrt', 'min_samples_leaf': 2, 'min_samples_split': 2, 'n_estimators': 8}
{'bootstrap': False, 'max_depth': 15, 'max_features': 'sqrt', 'min_samples_leaf': 2, 'min_samples_split': 2, 'n_estimators': 11}
{'bootstrap': False, 'max_depth': 15, 'max_features': 'sqrt', 'min_samples_leaf': 2, 'min_samples_split': 2, 'n_estimators': 15}
{'bootstrap': False, 'max_depth': 15, 'max_features': 'sqrt', 'min_samples_leaf': 2, 'min_samples_split': 2, 'n_estimators': 17}
{'bootstrap': False, 'max_depth': 15, 'max_features': 'sqrt', 'min_samples_leaf': 2, 'min_samples_split': 2, 'n_estimators': 20}
{'bootstrap': False, 'max_depth': 15, 'max_features': 'sqrt', 'min_samples_leaf': 2, 'min_samples_split': 2, 'n_estimators': 25}
{'bootstrap': False, 'max_depth': 15, 'max_features': 'sqrt', 'min_samples_leaf': 2, 'min_samples_split': 2, 'n_estimators': 30}
{'bootstrap': False, 'max_depth': 15, 'max_features': 'sqrt', 'min_samples_leaf': 2, 'min_samples_split': 3, 'n_estimators': 2}
{'bootstrap': False, 'max_depth': 15, 'max_features': 'sqrt', 'min_samples_leaf': 2, 'min_samples_split': 3, 'n_estimators': 5}
{'bootstrap': False, 'max_depth': 15, 'max_features': 'sqrt', 'min_samples_leaf': 2, 'min_samples_split': 3, 'n_estimators': 8}
{'bootstrap': False, 'max_depth': 15, 'max_features': 'sqrt', 'min_samples_leaf': 2, 'min_samples_split': 3, 'n_estimators': 11}
{'bootstrap': False, 'max_depth': 15, 'max_features': 'sqrt', 'min_samples_leaf': 2, 'min_samples_split': 3, 'n_estimators': 15}
{'bootstrap': False, 'max_depth': 15, 'max_features': 'sqrt', 'min_samples_leaf': 2, 'min_samples_split': 3, 'n_estimators': 17}
{'bootstrap': False, 'max_depth': 15, 'max_features': 'sqrt', 'min_samples_leaf': 2, 'min_samples_split': 3, 'n_estimators': 20}
{'bootstrap': False, 'max_depth': 15, 'max_features': 'sqrt', 'min_samples_leaf': 2, 'min_samples_split': 3, 'n_estimators': 25}
{'bootstrap': False, 'max_depth': 15, 'max_features': 'sqrt', 'min_samples_leaf': 2, 'min_samples_split': 3, 'n_estimators': 30}
{'bootstrap': False, 'max_depth': 15, 'max_features': 'sqrt', 'min_samples_leaf': 2, 'min_samples_split': 4, 'n_estimators': 2}
{'bootstrap': False, 'max_depth': 15, 'max_features': 'sqrt', 'min_samples_leaf': 2, 'min_samples_split': 4, 'n_estimators': 5}
{'bootstrap': False, 'max_depth': 15, 'max_features': 'sqrt', 'min_samples_leaf': 2, 'min_samples_split': 4, 'n_estimators': 8}
{'bootstrap': False, 'max_depth': 15, 'max_features': 'sqrt', 'min_samples_leaf': 2, 'min_samples_split': 4, 'n_estimators': 11}
{'bootstrap': False, 'max_depth': 15, 'max_features': 'sqrt', 'min_samples_leaf': 2, 'min_samples_split': 4, 'n_estimators': 15}
{'bootstrap': False, 'max_depth': 15, 'max_features': 'sqrt', 'min_samples_leaf': 2, 'min_samples_split': 4, 'n_estimators': 17}
{'bootstrap': False, 'max_depth': 15, 'max_features': 'sqrt', 'min_samples_leaf': 2, 'min_samples_split': 4, 'n_estimators': 20}
{'bootstrap': False, 'max_depth': 15, 'max_features': 'sqrt', 'min_samples_leaf': 2, 'min_samples_split': 4, 'n_estimators': 25}
{'bootstrap': False, 'max_depth': 15, 'max_features': 'sqrt', 'min_samples_leaf': 2, 'min_samples_split': 4, 'n_estimators': 30}
{'bootstrap': False, 'max_depth': 15, 'max_features': 'sqrt', 'min_samples_leaf': 3, 'min_samples_split': 2, 'n_estimators': 2}
{'bootstrap': False, 'max_depth': 15, 'max_features': 'sqrt', 'min_samples_leaf': 3, 'min_samples_split': 2, 'n_estimators': 5}
{'bootstrap': False, 'max_depth': 15, 'max_features': 'sqrt', 'min_samples_leaf': 3, 'min_samples_split': 2, 'n_estimators': 8}
{'bootstrap': False, 'max_depth': 15, 'max_features': 'sqrt', 'min_samples_leaf': 3, 'min_samples_split': 2, 'n_estimators': 11}
{'bootstrap': False, 'max_depth': 15, 'max_features': 'sqrt', 'min_samples_leaf': 3, 'min_samples_split': 2, 'n_estimators': 15}
{'bootstrap': False, 'max_depth': 15, 'max_features': 'sqrt', 'min_samples_leaf': 3, 'min_samples_split': 2, 'n_estimators': 17}
{'bootstrap': False, 'max_depth': 15, 'max_features': 'sqrt', 'min_samples_leaf': 3, 'min_samples_split': 2, 'n_estimators': 20}
{'bootstrap': False, 'max_depth': 15, 'max_features': 'sqrt', 'min_samples_leaf': 3, 'min_samples_split': 2, 'n_estimators': 25}
{'bootstrap': False, 'max_depth': 15, 'max_features': 'sqrt', 'min_samples_leaf': 3, 'min_samples_split': 2, 'n_estimators': 30}
{'bootstrap': False, 'max_depth': 15, 'max_features': 'sqrt', 'min_samples_leaf': 3, 'min_samples_split': 3, 'n_estimators': 2}
{'bootstrap': False, 'max_depth': 15, 'max_features': 'sqrt', 'min_samples_leaf': 3, 'min_samples_split': 3, 'n_estimators': 5}
{'bootstrap': False, 'max_depth': 15, 'max_features': 'sqrt', 'min_samples_leaf': 3, 'min_samples_split': 3, 'n_estimators': 8}
{'bootstrap': False, 'max_depth': 15, 'max_features': 'sqrt', 'min_samples_leaf': 3, 'min_samples_split': 3, 'n_estimators': 11}
{'bootstrap': False, 'max_depth': 15, 'max_features': 'sqrt', 'min_samples_leaf': 3, 'min_samples_split': 3, 'n_estimators': 15}
{'bootstrap': False, 'max_depth': 15, 'max_features': 'sqrt', 'min_samples_leaf': 3, 'min_samples_split': 3, 'n_estimators': 17}
{'bootstrap': False, 'max_depth': 15, 'max_features': 'sqrt', 'min_samples_leaf': 3, 'min_samples_split': 3, 'n_estimators': 20}
{'bootstrap': False, 'max_depth': 15, 'max_features': 'sqrt', 'min_samples_leaf': 3, 'min_samples_split': 3, 'n_estimators': 25}
{'bootstrap': False, 'max_depth': 15, 'max_features': 'sqrt', 'min_samples_leaf': 3, 'min_samples_split': 3, 'n_estimators': 30}
{'bootstrap': False, 'max_depth': 15, 'max_features': 'sqrt', 'min_samples_leaf': 3, 'min_samples_split': 4, 'n_estimators': 2}
{'bootstrap': False, 'max_depth': 15, 'max_features': 'sqrt', 'min_samples_leaf': 3, 'min_samples_split': 4, 'n_estimators': 5}
{'bootstrap': False, 'max_depth': 15, 'max_features': 'sqrt', 'min_samples_leaf': 3, 'min_samples_split': 4, 'n_estimators': 8}
{'bootstrap': False, 'max_depth': 15, 'max_features': 'sqrt', 'min_samples_leaf': 3, 'min_samples_split': 4, 'n_estimators': 11}
{'bootstrap': False, 'max_depth': 15, 'max_features': 'sqrt', 'min_samples_leaf': 3, 'min_samples_split': 4, 'n_estimators': 15}
{'bootstrap': False, 'max_depth': 15, 'max_features': 'sqrt', 'min_samples_leaf': 3, 'min_samples_split': 4, 'n_estimators': 17}
{'bootstrap': False, 'max_depth': 15, 'max_features': 'sqrt', 'min_samples_leaf': 3, 'min_samples_split': 4, 'n_estimators': 20}
{'bootstrap': False, 'max_depth': 15, 'max_features': 'sqrt', 'min_samples_leaf': 3, 'min_samples_split': 4, 'n_estimators': 25}
{'bootstrap': False, 'max_depth': 15, 'max_features': 'sqrt', 'min_samples_leaf': 3, 'min_samples_split': 4, 'n_estimators': 30}
{'bootstrap': False, 'max_depth': 15, 'max_features': 'sqrt', 'min_samples_leaf': 4, 'min_samples_split': 2, 'n_estimators': 2}
{'bootstrap': False, 'max_depth': 15, 'max_features': 'sqrt', 'min_samples_leaf': 4, 'min_samples_split': 2, 'n_estimators': 5}
{'bootstrap': False, 'max_depth': 15, 'max_features': 'sqrt', 'min_samples_leaf': 4, 'min_samples_split': 2, 'n_estimators': 8}
{'bootstrap': False, 'max_depth': 15, 'max_features': 'sqrt', 'min_samples_leaf': 4, 'min_samples_split': 2, 'n_estimators': 11}
{'bootstrap': False, 'max_depth': 15, 'max_features': 'sqrt', 'min_samples_leaf': 4, 'min_samples_split': 2, 'n_estimators': 15}
{'bootstrap': False, 'max_depth': 15, 'max_features': 'sqrt', 'min_samples_leaf': 4, 'min_samples_split': 2, 'n_estimators': 17}
{'bootstrap': False, 'max_depth': 15, 'max_features': 'sqrt', 'min_samples_leaf': 4, 'min_samples_split': 2, 'n_estimators': 20}
{'bootstrap': False, 'max_depth': 15, 'max_features': 'sqrt', 'min_samples_leaf': 4, 'min_samples_split': 2, 'n_estimators': 25}
{'bootstrap': False, 'max_depth': 15, 'max_features': 'sqrt', 'min_samples_leaf': 4, 'min_samples_split': 2, 'n_estimators': 30}
{'bootstrap': False, 'max_depth': 15, 'max_features': 'sqrt', 'min_samples_leaf': 4, 'min_samples_split': 3, 'n_estimators': 2}
{'bootstrap': False, 'max_depth': 15, 'max_features': 'sqrt', 'min_samples_leaf': 4, 'min_samples_split': 3, 'n_estimators': 5}
{'bootstrap': False, 'max_depth': 15, 'max_features': 'sqrt', 'min_samples_leaf': 4, 'min_samples_split': 3, 'n_estimators': 8}
{'bootstrap': False, 'max_depth': 15, 'max_features': 'sqrt', 'min_samples_leaf': 4, 'min_samples_split': 3, 'n_estimators': 11}
{'bootstrap': False, 'max_depth': 15, 'max_features': 'sqrt', 'min_samples_leaf': 4, 'min_samples_split': 3, 'n_estimators': 15}
{'bootstrap': False, 'max_depth': 15, 'max_features': 'sqrt', 'min_samples_leaf': 4, 'min_samples_split': 3, 'n_estimators': 17}
{'bootstrap': False, 'max_depth': 15, 'max_features': 'sqrt', 'min_samples_leaf': 4, 'min_samples_split': 3, 'n_estimators': 20}
{'bootstrap': False, 'max_depth': 15, 'max_features': 'sqrt', 'min_samples_leaf': 4, 'min_samples_split': 3, 'n_estimators': 25}
{'bootstrap': False, 'max_depth': 15, 'max_features': 'sqrt', 'min_samples_leaf': 4, 'min_samples_split': 3, 'n_estimators': 30}
{'bootstrap': False, 'max_depth': 15, 'max_features': 'sqrt', 'min_samples_leaf': 4, 'min_samples_split': 4, 'n_estimators': 2}
{'bootstrap': False, 'max_depth': 15, 'max_features': 'sqrt', 'min_samples_leaf': 4, 'min_samples_split': 4, 'n_estimators': 5}
{'bootstrap': False, 'max_depth': 15, 'max_features': 'sqrt', 'min_samples_leaf': 4, 'min_samples_split': 4, 'n_estimators': 8}
{'bootstrap': False, 'max_depth': 15, 'max_features': 'sqrt', 'min_samples_leaf': 4, 'min_samples_split': 4, 'n_estimators': 11}
{'bootstrap': False, 'max_depth': 15, 'max_features': 'sqrt', 'min_samples_leaf': 4, 'min_samples_split': 4, 'n_estimators': 15}
{'bootstrap': False, 'max_depth': 15, 'max_features': 'sqrt', 'min_samples_leaf': 4, 'min_samples_split': 4, 'n_estimators': 17}
{'bootstrap': False, 'max_depth': 15, 'max_features': 'sqrt', 'min_samples_leaf': 4, 'min_samples_split': 4, 'n_estimators': 20}
{'bootstrap': False, 'max_depth': 15, 'max_features': 'sqrt', 'min_samples_leaf': 4, 'min_samples_split': 4, 'n_estimators': 25}
{'bootstrap': False, 'max_depth': 15, 'max_features': 'sqrt', 'min_samples_leaf': 4, 'min_samples_split': 4, 'n_estimators': 30}
