# Supplementary material for: Novel target identification towards drug repurposing based on biological activity profiles
Source: PLoS One. 2025 May 6;20(5):e0319865. doi: 10.1371/journal.pone.0319865 (PMC12054903; doi:10.1371/journal.pone.0319865)
Supplement: Table S5 — (XLSX) [file pone.0319865.s005.xlsx]

## Sheet: Sheet1
XGB Parameter configurations
{'colsample_bytree': 0.6, 'max_depth': 3, 'min_child_weight': 1, 'reg_alpha': 0.1, 'subsample': 0.6}
{'colsample_bytree': 0.6, 'max_depth': 3, 'min_child_weight': 1, 'reg_alpha': 0.1, 'subsample': 0.7}
{'colsample_bytree': 0.6, 'max_depth': 3, 'min_child_weight': 1, 'reg_alpha': 0.1, 'subsample': 0.8}
{'colsample_bytree': 0.6, 'max_depth': 3, 'min_child_weight': 1, 'reg_alpha': 0.5, 'subsample': 0.6}
{'colsample_bytree': 0.6, 'max_depth': 3, 'min_child_weight': 1, 'reg_alpha': 0.5, 'subsample': 0.7}
{'colsample_bytree': 0.6, 'max_depth': 3, 'min_child_weight': 1, 'reg_alpha': 0.5, 'subsample': 0.8}
{'colsample_bytree': 0.6, 'max_depth': 3, 'min_child_weight': 1, 'reg_alpha': 1, 'subsample': 0.6}
{'colsample_bytree': 0.6, 'max_depth': 3, 'min_child_weight': 1, 'reg_alpha': 1, 'subsample': 0.7}
{'colsample_bytree': 0.6, 'max_depth': 3, 'min_child_weight': 1, 'reg_alpha': 1, 'subsample': 0.8}
{'colsample_bytree': 0.6, 'max_depth': 3, 'min_child_weight': 1, 'reg_alpha': 10, 'subsample': 0.6}
{'colsample_bytree': 0.6, 'max_depth': 3, 'min_child_weight': 1, 'reg_alpha': 10, 'subsample': 0.7}
{'colsample_bytree': 0.6, 'max_depth': 3, 'min_child_weight': 1, 'reg_alpha': 10, 'subsample': 0.8}
{'colsample_bytree': 0.6, 'max_depth': 3, 'min_child_weight': 3, 'reg_alpha': 0.1, 'subsample': 0.6}
{'colsample_bytree': 0.6, 'max_depth': 3, 'min_child_weight': 3, 'reg_alpha': 0.1, 'subsample': 0.7}
{'colsample_bytree': 0.6, 'max_depth': 3, 'min_child_weight': 3, 'reg_alpha': 0.1, 'subsample': 0.8}
{'colsample_bytree': 0.6, 'max_depth': 3, 'min_child_weight': 3, 'reg_alpha': 0.5, 'subsample': 0.6}
{'colsample_bytree': 0.6, 'max_depth': 3, 'min_child_weight': 3, 'reg_alpha': 0.5, 'subsample': 0.7}
{'colsample_bytree': 0.6, 'max_depth': 3, 'min_child_weight': 3, 'reg_alpha': 0.5, 'subsample': 0.8}
{'colsample_bytree': 0.6, 'max_depth': 3, 'min_child_weight': 3, 'reg_alpha': 1, 'subsample': 0.6}
{'colsample_bytree': 0.6, 'max_depth': 3, 'min_child_weight': 3, 'reg_alpha': 1, 'subsample': 0.7}
{'colsample_bytree': 0.6, 'max_depth': 3, 'min_child_weight': 3, 'reg_alpha': 1, 'subsample': 0.8}
{'colsample_bytree': 0.6, 'max_depth': 3, 'min_child_weight': 3, 'reg_alpha': 10, 'subsample': 0.6}
{'colsample_bytree': 0.6, 'max_depth': 3, 'min_child_weight': 3, 'reg_alpha': 10, 'subsample': 0.7}
{'colsample_bytree': 0.6, 'max_depth': 3, 'min_child_weight': 3, 'reg_alpha': 10, 'subsample': 0.8}
{'colsample_bytree': 0.6, 'max_depth': 3, 'min_child_weight': 5, 'reg_alpha': 0.1, 'subsample': 0.6}
{'colsample_bytree': 0.6, 'max_depth': 3, 'min_child_weight': 5, 'reg_alpha': 0.1, 'subsample': 0.7}
{'colsample_bytree': 0.6, 'max_depth': 3, 'min_child_weight': 5, 'reg_alpha': 0.1, 'subsample': 0.8}
{'colsample_bytree': 0.6, 'max_depth': 3, 'min_child_weight': 5, 'reg_alpha': 0.5, 'subsample': 0.6}
{'colsample_bytree': 0.6, 'max_depth': 3, 'min_child_weight': 5, 'reg_alpha': 0.5, 'subsample': 0.7}
{'colsample_bytree': 0.6, 'max_depth': 3, 'min_child_weight': 5, 'reg_alpha': 0.5, 'subsample': 0.8}
{'colsample_bytree': 0.6, 'max_depth': 3, 'min_child_weight': 5, 'reg_alpha': 1, 'subsample': 0.6}
{'colsample_bytree': 0.6, 'max_depth': 3, 'min_child_weight': 5, 'reg_alpha': 1, 'subsample': 0.7}
{'colsample_bytree': 0.6, 'max_depth': 3, 'min_child_weight': 5, 'reg_alpha': 1, 'subsample': 0.8}
{'colsample_bytree': 0.6, 'max_depth': 3, 'min_child_weight': 5, 'reg_alpha': 10, 'subsample': 0.6}
{'colsample_bytree': 0.6, 'max_depth': 3, 'min_child_weight': 5, 'reg_alpha': 10, 'subsample': 0.7}
{'colsample_bytree': 0.6, 'max_depth': 3, 'min_child_weight': 5, 'reg_alpha': 10, 'subsample': 0.8}
{'colsample_bytree': 0.6, 'max_depth': 3, 'min_child_weight': 7, 'reg_alpha': 0.1, 'subsample': 0.6}
{'colsample_bytree': 0.6, 'max_depth': 3, 'min_child_weight': 7, 'reg_alpha': 0.1, 'subsample': 0.7}
{'colsample_bytree': 0.6, 'max_depth': 3, 'min_child_weight': 7, 'reg_alpha': 0.1, 'subsample': 0.8}
{'colsample_bytree': 0.6, 'max_depth': 3, 'min_child_weight': 7, 'reg_alpha': 0.5, 'subsample': 0.6}
{'colsample_bytree': 0.6, 'max_depth': 3, 'min_child_weight': 7, 'reg_alpha': 0.5, 'subsample': 0.7}
{'colsample_bytree': 0.6, 'max_depth': 3, 'min_child_weight': 7, 'reg_alpha': 0.5, 'subsample': 0.8}
{'colsample_bytree': 0.6, 'max_depth': 3, 'min_child_weight': 7, 'reg_alpha': 1, 'subsample': 0.6}
{'colsample_bytree': 0.6, 'max_depth': 3, 'min_child_weight': 7, 'reg_alpha': 1, 'subsample': 0.7}
{'colsample_bytree': 0.6, 'max_depth': 3, 'min_child_weight': 7, 'reg_alpha': 1, 'subsample': 0.8}
{'colsample_bytree': 0.6, 'max_depth': 3, 'min_child_weight': 7, 'reg_alpha': 10, 'subsample': 0.6}
{'colsample_bytree': 0.6, 'max_depth': 3, 'min_child_weight': 7, 'reg_alpha': 10, 'subsample': 0.7}
{'colsample_bytree': 0.6, 'max_depth': 3, 'min_child_weight': 7, 'reg_alpha': 10, 'subsample': 0.8}
{'colsample_bytree': 0.6, 'max_depth': 5, 'min_child_weight': 1, 'reg_alpha': 0.1, 'subsample': 0.6}
{'colsample_bytree': 0.6, 'max_depth': 5, 'min_child_weight': 1, 'reg_alpha': 0.1, 'subsample': 0.7}
{'colsample_bytree': 0.6, 'max_depth': 5, 'min_child_weight': 1, 'reg_alpha': 0.1, 'subsample': 0.8}
{'colsample_bytree': 0.6, 'max_depth': 5, 'min_child_weight': 1, 'reg_alpha': 0.5, 'subsample': 0.6}
{'colsample_bytree': 0.6, 'max_depth': 5, 'min_child_weight': 1, 'reg_alpha': 0.5, 'subsample': 0.7}
{'colsample_bytree': 0.6, 'max_depth': 5, 'min_child_weight': 1, 'reg_alpha': 0.5, 'subsample': 0.8}
{'colsample_bytree': 0.6, 'max_depth': 5, 'min_child_weight': 1, 'reg_alpha': 1, 'subsample': 0.6}
{'colsample_bytree': 0.6, 'max_depth': 5, 'min_child_weight': 1, 'reg_alpha': 1, 'subsample': 0.7}
{'colsample_bytree': 0.6, 'max_depth': 5, 'min_child_weight': 1, 'reg_alpha': 1, 'subsample': 0.8}
{'colsample_bytree': 0.6, 'max_depth': 5, 'min_child_weight': 1, 'reg_alpha': 10, 'subsample': 0.6}
{'colsample_bytree': 0.6, 'max_depth': 5, 'min_child_weight': 1, 'reg_alpha': 10, 'subsample': 0.7}
{'colsample_bytree': 0.6, 'max_depth': 5, 'min_child_weight': 1, 'reg_alpha': 10, 'subsample': 0.8}
{'colsample_bytree': 0.6, 'max_depth': 5, 'min_child_weight': 3, 'reg_alpha': 0.1, 'subsample': 0.6}
{'colsample_bytree': 0.6, 'max_depth': 5, 'min_child_weight': 3, 'reg_alpha': 0.1, 'subsample': 0.7}
{'colsample_bytree': 0.6, 'max_depth': 5, 'min_child_weight': 3, 'reg_alpha': 0.1, 'subsample': 0.8}
{'colsample_bytree': 0.6, 'max_depth': 5, 'min_child_weight': 3, 'reg_alpha': 0.5, 'subsample': 0.6}
{'colsample_bytree': 0.6, 'max_depth': 5, 'min_child_weight': 3, 'reg_alpha': 0.5, 'subsample': 0.7}
{'colsample_bytree': 0.6, 'max_depth': 5, 'min_child_weight': 3, 'reg_alpha': 0.5, 'subsample': 0.8}
{'colsample_bytree': 0.6, 'max_depth': 5, 'min_child_weight': 3, 'reg_alpha': 1, 'subsample': 0.6}
{'colsample_bytree': 0.6, 'max_depth': 5, 'min_child_weight': 3, 'reg_alpha': 1, 'subsample': 0.7}
{'colsample_bytree': 0.6, 'max_depth': 5, 'min_child_weight': 3, 'reg_alpha': 1, 'subsample': 0.8}
{'colsample_bytree': 0.6, 'max_depth': 5, 'min_child_weight': 3, 'reg_alpha': 10, 'subsample': 0.6}
{'colsample_bytree': 0.6, 'max_depth': 5, 'min_child_weight': 3, 'reg_alpha': 10, 'subsample': 0.7}
{'colsample_bytree': 0.6, 'max_depth': 5, 'min_child_weight': 3, 'reg_alpha': 10, 'subsample': 0.8}
{'colsample_bytree': 0.6, 'max_depth': 5, 'min_child_weight': 5, 'reg_alpha': 0.1, 'subsample': 0.6}
{'colsample_bytree': 0.6, 'max_depth': 5, 'min_child_weight': 5, 'reg_alpha': 0.1, 'subsample': 0.7}
{'colsample_bytree': 0.6, 'max_depth': 5, 'min_child_weight': 5, 'reg_alpha': 0.1, 'subsample': 0.8}
{'colsample_bytree': 0.6, 'max_depth': 5, 'min_child_weight': 5, 'reg_alpha': 0.5, 'subsample': 0.6}
{'colsample_bytree': 0.6, 'max_depth': 5, 'min_child_weight': 5, 'reg_alpha': 0.5, 'subsample': 0.7}
{'colsample_bytree': 0.6, 'max_depth': 5, 'min_child_weight': 5, 'reg_alpha': 0.5, 'subsample': 0.8}
{'colsample_bytree': 0.6, 'max_depth': 5, 'min_child_weight': 5, 'reg_alpha': 1, 'subsample': 0.6}
{'colsample_bytree': 0.6, 'max_depth': 5, 'min_child_weight': 5, 'reg_alpha': 1, 'subsample': 0.7}
{'colsample_bytree': 0.6, 'max_depth': 5, 'min_child_weight': 5, 'reg_alpha': 1, 'subsample': 0.8}
{'colsample_bytree': 0.6, 'max_depth': 5, 'min_child_weight': 5, 'reg_alpha': 10, 'subsample': 0.6}
{'colsample_bytree': 0.6, 'max_depth': 5, 'min_child_weight': 5, 'reg_alpha': 10, 'subsample': 0.7}
{'colsample_bytree': 0.6, 'max_depth': 5, 'min_child_weight': 5, 'reg_alpha': 10, 'subsample': 0.8}
{'colsample_bytree': 0.6, 'max_depth': 5, 'min_child_weight': 7, 'reg_alpha': 0.1, 'subsample': 0.6}
{'colsample_bytree': 0.6, 'max_depth': 5, 'min_child_weight': 7, 'reg_alpha': 0.1, 'subsample': 0.7}
{'colsample_bytree': 0.6, 'max_depth': 5, 'min_child_weight': 7, 'reg_alpha': 0.1, 'subsample': 0.8}
{'colsample_bytree': 0.6, 'max_depth': 5, 'min_child_weight': 7, 'reg_alpha': 0.5, 'subsample': 0.6}
{'colsample_bytree': 0.6, 'max_depth': 5, 'min_child_weight': 7, 'reg_alpha': 0.5, 'subsample': 0.7}
{'colsample_bytree': 0.6, 'max_depth': 5, 'min_child_weight': 7, 'reg_alpha': 0.5, 'subsample': 0.8}
{'colsample_bytree': 0.6, 'max_depth': 5, 'min_child_weight': 7, 'reg_alpha': 1, 'subsample': 0.6}
{'colsample_bytree': 0.6, 'max_depth': 5, 'min_child_weight': 7, 'reg_alpha': 1, 'subsample': 0.7}
{'colsample_bytree': 0.6, 'max_depth': 5, 'min_child_weight': 7, 'reg_alpha': 1, 'subsample': 0.8}
{'colsample_bytree': 0.6, 'max_depth': 5, 'min_child_weight': 7, 'reg_alpha': 10, 'subsample': 0.6}
{'colsample_bytree': 0.6, 'max_depth': 5, 'min_child_weight': 7, 'reg_alpha': 10, 'subsample': 0.7}
{'colsample_bytree': 0.6, 'max_depth': 5, 'min_child_weight': 7, 'reg_alpha': 10, 'subsample': 0.8}
{'colsample_bytree': 0.6, 'max_depth': 7, 'min_child_weight': 1, 'reg_alpha': 0.1, 'subsample': 0.6}
{'colsample_bytree': 0.6, 'max_depth': 7, 'min_child_weight': 1, 'reg_alpha': 0.1, 'subsample': 0.7}
{'colsample_bytree': 0.6, 'max_depth': 7, 'min_child_weight': 1, 'reg_alpha': 0.1, 'subsample': 0.8}
{'colsample_bytree': 0.6, 'max_depth': 7, 'min_child_weight': 1, 'reg_alpha': 0.5, 'subsample': 0.6}
{'colsample_bytree': 0.6, 'max_depth': 7, 'min_child_weight': 1, 'reg_alpha': 0.5, 'subsample': 0.7}
{'colsample_bytree': 0.6, 'max_depth': 7, 'min_child_weight': 1, 'reg_alpha': 0.5, 'subsample': 0.8}
{'colsample_bytree': 0.6, 'max_depth': 7, 'min_child_weight': 1, 'reg_alpha': 1, 'subsample': 0.6}
{'colsample_bytree': 0.6, 'max_depth': 7, 'min_child_weight': 1, 'reg_alpha': 1, 'subsample': 0.7}
{'colsample_bytree': 0.6, 'max_depth': 7, 'min_child_weight': 1, 'reg_alpha': 1, 'subsample': 0.8}
{'colsample_bytree': 0.6, 'max_depth': 7, 'min_child_weight': 1, 'reg_alpha': 10, 'subsample': 0.6}
{'colsample_bytree': 0.6, 'max_depth': 7, 'min_child_weight': 1, 'reg_alpha': 10, 'subsample': 0.7}
{'colsample_bytree': 0.6, 'max_depth': 7, 'min_child_weight': 1, 'reg_alpha': 10, 'subsample': 0.8}
{'colsample_bytree': 0.6, 'max_depth': 7, 'min_child_weight': 3, 'reg_alpha': 0.1, 'subsample': 0.6}
{'colsample_bytree': 0.6, 'max_depth': 7, 'min_child_weight': 3, 'reg_alpha': 0.1, 'subsample': 0.7}
{'colsample_bytree': 0.6, 'max_depth': 7, 'min_child_weight': 3, 'reg_alpha': 0.1, 'subsample': 0.8}
{'colsample_bytree': 0.6, 'max_depth': 7, 'min_child_weight': 3, 'reg_alpha': 0.5, 'subsample': 0.6}
{'colsample_bytree': 0.6, 'max_depth': 7, 'min_child_weight': 3, 'reg_alpha': 0.5, 'subsample': 0.7}
{'colsample_bytree': 0.6, 'max_depth': 7, 'min_child_weight': 3, 'reg_alpha': 0.5, 'subsample': 0.8}
{'colsample_bytree': 0.6, 'max_depth': 7, 'min_child_weight': 3, 'reg_alpha': 1, 'subsample': 0.6}
{'colsample_bytree': 0.6, 'max_depth': 7, 'min_child_weight': 3, 'reg_alpha': 1, 'subsample': 0.7}
{'colsample_bytree': 0.6, 'max_depth': 7, 'min_child_weight': 3, 'reg_alpha': 1, 'subsample': 0.8}
{'colsample_bytree': 0.6, 'max_depth': 7, 'min_child_weight': 3, 'reg_alpha': 10, 'subsample': 0.6}
{'colsample_bytree': 0.6, 'max_depth': 7, 'min_child_weight': 3, 'reg_alpha': 10, 'subsample': 0.7}
{'colsample_bytree': 0.6, 'max_depth': 7, 'min_child_weight': 3, 'reg_alpha': 10, 'subsample': 0.8}
{'colsample_bytree': 0.6, 'max_depth': 7, 'min_child_weight': 5, 'reg_alpha': 0.1, 'subsample': 0.6}
{'colsample_bytree': 0.6, 'max_depth': 7, 'min_child_weight': 5, 'reg_alpha': 0.1, 'subsample': 0.7}
{'colsample_bytree': 0.6, 'max_depth': 7, 'min_child_weight': 5, 'reg_alpha': 0.1, 'subsample': 0.8}
{'colsample_bytree': 0.6, 'max_depth': 7, 'min_child_weight': 5, 'reg_alpha': 0.5, 'subsample': 0.6}
{'colsample_bytree': 0.6, 'max_depth': 7, 'min_child_weight': 5, 'reg_alpha': 0.5, 'subsample': 0.7}
{'colsample_bytree': 0.6, 'max_depth': 7, 'min_child_weight': 5, 'reg_alpha': 0.5, 'subsample': 0.8}
{'colsample_bytree': 0.6, 'max_depth': 7, 'min_child_weight': 5, 'reg_alpha': 1, 'subsample': 0.6}
{'colsample_bytree': 0.6, 'max_depth': 7, 'min_child_weight': 5, 'reg_alpha': 1, 'subsample': 0.7}
{'colsample_bytree': 0.6, 'max_depth': 7, 'min_child_weight': 5, 'reg_alpha': 1, 'subsample': 0.8}
{'colsample_bytree': 0.6, 'max_depth': 7, 'min_child_weight': 5, 'reg_alpha': 10, 'subsample': 0.6}
{'colsample_bytree': 0.6, 'max_depth': 7, 'min_child_weight': 5, 'reg_alpha': 10, 'subsample': 0.7}
{'colsample_bytree': 0.6, 'max_depth': 7, 'min_child_weight': 5, 'reg_alpha': 10, 'subsample': 0.8}
{'colsample_bytree': 0.6, 'max_depth': 7, 'min_child_weight': 7, 'reg_alpha': 0.1, 'subsample': 0.6}
{'colsample_bytree': 0.6, 'max_depth': 7, 'min_child_weight': 7, 'reg_alpha': 0.1, 'subsample': 0.7}
{'colsample_bytree': 0.6, 'max_depth': 7, 'min_child_weight': 7, 'reg_alpha': 0.1, 'subsample': 0.8}
{'colsample_bytree': 0.6, 'max_depth': 7, 'min_child_weight': 7, 'reg_alpha': 0.5, 'subsample': 0.6}
{'colsample_bytree': 0.6, 'max_depth': 7, 'min_child_weight': 7, 'reg_alpha': 0.5, 'subsample': 0.7}
{'colsample_bytree': 0.6, 'max_depth': 7, 'min_child_weight': 7, 'reg_alpha': 0.5, 'subsample': 0.8}
{'colsample_bytree': 0.6, 'max_depth': 7, 'min_child_weight': 7, 'reg_alpha': 1, 'subsample': 0.6}
{'colsample_bytree': 0.6, 'max_depth': 7, 'min_child_weight': 7, 'reg_alpha': 1, 'subsample': 0.7}
{'colsample_bytree': 0.6, 'max_depth': 7, 'min_child_weight': 7, 'reg_alpha': 1, 'subsample': 0.8}
{'colsample_bytree': 0.6, 'max_depth': 7, 'min_child_weight': 7, 'reg_alpha': 10, 'subsample': 0.6}
{'colsample_bytree': 0.6, 'max_depth': 7, 'min_child_weight': 7, 'reg_alpha': 10, 'subsample': 0.7}
{'colsample_bytree': 0.6, 'max_depth': 7, 'min_child_weight': 7, 'reg_alpha': 10, 'subsample': 0.8}
{'colsample_bytree': 0.6, 'max_depth': 9, 'min_child_weight': 1, 'reg_alpha': 0.1, 'subsample': 0.6}
{'colsample_bytree': 0.6, 'max_depth': 9, 'min_child_weight': 1, 'reg_alpha': 0.1, 'subsample': 0.7}
{'colsample_bytree': 0.6, 'max_depth': 9, 'min_child_weight': 1, 'reg_alpha': 0.1, 'subsample': 0.8}
{'colsample_bytree': 0.6, 'max_depth': 9, 'min_child_weight': 1, 'reg_alpha': 0.5, 'subsample': 0.6}
{'colsample_bytree': 0.6, 'max_depth': 9, 'min_child_weight': 1, 'reg_alpha': 0.5, 'subsample': 0.7}
{'colsample_bytree': 0.6, 'max_depth': 9, 'min_child_weight': 1, 'reg_alpha': 0.5, 'subsample': 0.8}
{'colsample_bytree': 0.6, 'max_depth': 9, 'min_child_weight': 1, 'reg_alpha': 1, 'subsample': 0.6}
{'colsample_bytree': 0.6, 'max_depth': 9, 'min_child_weight': 1, 'reg_alpha': 1, 'subsample': 0.7}
{'colsample_bytree': 0.6, 'max_depth': 9, 'min_child_weight': 1, 'reg_alpha': 1, 'subsample': 0.8}
{'colsample_bytree': 0.6, 'max_depth': 9, 'min_child_weight': 1, 'reg_alpha': 10, 'subsample': 0.6}
{'colsample_bytree': 0.6, 'max_depth': 9, 'min_child_weight': 1, 'reg_alpha': 10, 'subsample': 0.7}
{'colsample_bytree': 0.6, 'max_depth': 9, 'min_child_weight': 1, 'reg_alpha': 10, 'subsample': 0.8}
{'colsample_bytree': 0.6, 'max_depth': 9, 'min_child_weight': 3, 'reg_alpha': 0.1, 'subsample': 0.6}
{'colsample_bytree': 0.6, 'max_depth': 9, 'min_child_weight': 3, 'reg_alpha': 0.1, 'subsample': 0.7}
{'colsample_bytree': 0.6, 'max_depth': 9, 'min_child_weight': 3, 'reg_alpha': 0.1, 'subsample': 0.8}
{'colsample_bytree': 0.6, 'max_depth': 9, 'min_child_weight': 3, 'reg_alpha': 0.5, 'subsample': 0.6}
{'colsample_bytree': 0.6, 'max_depth': 9, 'min_child_weight': 3, 'reg_alpha': 0.5, 'subsample': 0.7}
{'colsample_bytree': 0.6, 'max_depth': 9, 'min_child_weight': 3, 'reg_alpha': 0.5, 'subsample': 0.8}
{'colsample_bytree': 0.6, 'max_depth': 9, 'min_child_weight': 3, 'reg_alpha': 1, 'subsample': 0.6}
{'colsample_bytree': 0.6, 'max_depth': 9, 'min_child_weight': 3, 'reg_alpha': 1, 'subsample': 0.7}
{'colsample_bytree': 0.6, 'max_depth': 9, 'min_child_weight': 3, 'reg_alpha': 1, 'subsample': 0.8}
{'colsample_bytree': 0.6, 'max_depth': 9, 'min_child_weight': 3, 'reg_alpha': 10, 'subsample': 0.6}
{'colsample_bytree': 0.6, 'max_depth': 9, 'min_child_weight': 3, 'reg_alpha': 10, 'subsample': 0.7}
{'colsample_bytree': 0.6, 'max_depth': 9, 'min_child_weight': 3, 'reg_alpha': 10, 'subsample': 0.8}
{'colsample_bytree': 0.6, 'max_depth': 9, 'min_child_weight': 5, 'reg_alpha': 0.1, 'subsample': 0.6}
{'colsample_bytree': 0.6, 'max_depth': 9, 'min_child_weight': 5, 'reg_alpha': 0.1, 'subsample': 0.7}
{'colsample_bytree': 0.6, 'max_depth': 9, 'min_child_weight': 5, 'reg_alpha': 0.1, 'subsample': 0.8}
{'colsample_bytree': 0.6, 'max_depth': 9, 'min_child_weight': 5, 'reg_alpha': 0.5, 'subsample': 0.6}
{'colsample_bytree': 0.6, 'max_depth': 9, 'min_child_weight': 5, 'reg_alpha': 0.5, 'subsample': 0.7}
{'colsample_bytree': 0.6, 'max_depth': 9, 'min_child_weight': 5, 'reg_alpha': 0.5, 'subsample': 0.8}
{'colsample_bytree': 0.6, 'max_depth': 9, 'min_child_weight': 5, 'reg_alpha': 1, 'subsample': 0.6}
{'colsample_bytree': 0.6, 'max_depth': 9, 'min_child_weight': 5, 'reg_alpha': 1, 'subsample': 0.7}
{'colsample_bytree': 0.6, 'max_depth': 9, 'min_child_weight': 5, 'reg_alpha': 1, 'subsample': 0.8}
{'colsample_bytree': 0.6, 'max_depth': 9, 'min_child_weight': 5, 'reg_alpha': 10, 'subsample': 0.6}
{'colsample_bytree': 0.6, 'max_depth': 9, 'min_child_weight': 5, 'reg_alpha': 10, 'subsample': 0.7}
{'colsample_bytree': 0.6, 'max_depth': 9, 'min_child_weight': 5, 'reg_alpha': 10, 'subsample': 0.8}
{'colsample_bytree': 0.6, 'max_depth': 9, 'min_child_weight': 7, 'reg_alpha': 0.1, 'subsample': 0.6}
{'colsample_bytree': 0.6, 'max_depth': 9, 'min_child_weight': 7, 'reg_alpha': 0.1, 'subsample': 0.7}
{'colsample_bytree': 0.6, 'max_depth': 9, 'min_child_weight': 7, 'reg_alpha': 0.1, 'subsample': 0.8}
{'colsample_bytree': 0.6, 'max_depth': 9, 'min_child_weight': 7, 'reg_alpha': 0.5, 'subsample': 0.6}
{'colsample_bytree': 0.6, 'max_depth': 9, 'min_child_weight': 7, 'reg_alpha': 0.5, 'subsample': 0.7}
{'colsample_bytree': 0.6, 'max_depth': 9, 'min_child_weight': 7, 'reg_alpha': 0.5, 'subsample': 0.8}
{'colsample_bytree': 0.6, 'max_depth': 9, 'min_child_weight': 7, 'reg_alpha': 1, 'subsample': 0.6}
{'colsample_bytree': 0.6, 'max_depth': 9, 'min_child_weight': 7, 'reg_alpha': 1, 'subsample': 0.7}
{'colsample_bytree': 0.6, 'max_depth': 9, 'min_child_weight': 7, 'reg_alpha': 1, 'subsample': 0.8}
{'colsample_bytree': 0.6, 'max_depth': 9, 'min_child_weight': 7, 'reg_alpha': 10, 'subsample': 0.6}
{'colsample_bytree': 0.6, 'max_depth': 9, 'min_child_weight': 7, 'reg_alpha': 10, 'subsample': 0.7}
{'colsample_bytree': 0.6, 'max_depth': 9, 'min_child_weight': 7, 'reg_alpha': 10, 'subsample': 0.8}
{'colsample_bytree': 0.6, 'max_depth': 13, 'min_child_weight': 1, 'reg_alpha': 0.1, 'subsample': 0.6}
{'colsample_bytree': 0.6, 'max_depth': 13, 'min_child_weight': 1, 'reg_alpha': 0.1, 'subsample': 0.7}
{'colsample_bytree': 0.6, 'max_depth': 13, 'min_child_weight': 1, 'reg_alpha': 0.1, 'subsample': 0.8}
{'colsample_bytree': 0.6, 'max_depth': 13, 'min_child_weight': 1, 'reg_alpha': 0.5, 'subsample': 0.6}
{'colsample_bytree': 0.6, 'max_depth': 13, 'min_child_weight': 1, 'reg_alpha': 0.5, 'subsample': 0.7}
{'colsample_bytree': 0.6, 'max_depth': 13, 'min_child_weight': 1, 'reg_alpha': 0.5, 'subsample': 0.8}
{'colsample_bytree': 0.6, 'max_depth': 13, 'min_child_weight': 1, 'reg_alpha': 1, 'subsample': 0.6}
{'colsample_bytree': 0.6, 'max_depth': 13, 'min_child_weight': 1, 'reg_alpha': 1, 'subsample': 0.7}
{'colsample_bytree': 0.6, 'max_depth': 13, 'min_child_weight': 1, 'reg_alpha': 1, 'subsample': 0.8}
{'colsample_bytree': 0.6, 'max_depth': 13, 'min_child_weight': 1, 'reg_alpha': 10, 'subsample': 0.6}
{'colsample_bytree': 0.6, 'max_depth': 13, 'min_child_weight': 1, 'reg_alpha': 10, 'subsample': 0.7}
{'colsample_bytree': 0.6, 'max_depth': 13, 'min_child_weight': 1, 'reg_alpha': 10, 'subsample': 0.8}
{'colsample_bytree': 0.6, 'max_depth': 13, 'min_child_weight': 3, 'reg_alpha': 0.1, 'subsample': 0.6}
{'colsample_bytree': 0.6, 'max_depth': 13, 'min_child_weight': 3, 'reg_alpha': 0.1, 'subsample': 0.7}
{'colsample_bytree': 0.6, 'max_depth': 13, 'min_child_weight': 3, 'reg_alpha': 0.1, 'subsample': 0.8}
{'colsample_bytree': 0.6, 'max_depth': 13, 'min_child_weight': 3, 'reg_alpha': 0.5, 'subsample': 0.6}
{'colsample_bytree': 0.6, 'max_depth': 13, 'min_child_weight': 3, 'reg_alpha': 0.5, 'subsample': 0.7}
{'colsample_bytree': 0.6, 'max_depth': 13, 'min_child_weight': 3, 'reg_alpha': 0.5, 'subsample': 0.8}
{'colsample_bytree': 0.6, 'max_depth': 13, 'min_child_weight': 3, 'reg_alpha': 1, 'subsample': 0.6}
{'colsample_bytree': 0.6, 'max_depth': 13, 'min_child_weight': 3, 'reg_alpha': 1, 'subsample': 0.7}
{'colsample_bytree': 0.6, 'max_depth': 13, 'min_child_weight': 3, 'reg_alpha': 1, 'subsample': 0.8}
{'colsample_bytree': 0.6, 'max_depth': 13, 'min_child_weight': 3, 'reg_alpha': 10, 'subsample': 0.6}
{'colsample_bytree': 0.6, 'max_depth': 13, 'min_child_weight': 3, 'reg_alpha': 10, 'subsample': 0.7}
{'colsample_bytree': 0.6, 'max_depth': 13, 'min_child_weight': 3, 'reg_alpha': 10, 'subsample': 0.8}
{'colsample_bytree': 0.6, 'max_depth': 13, 'min_child_weight': 5, 'reg_alpha': 0.1, 'subsample': 0.6}
{'colsample_bytree': 0.6, 'max_depth': 13, 'min_child_weight': 5, 'reg_alpha': 0.1, 'subsample': 0.7}
{'colsample_bytree': 0.6, 'max_depth': 13, 'min_child_weight': 5, 'reg_alpha': 0.1, 'subsample': 0.8}
{'colsample_bytree': 0.6, 'max_depth': 13, 'min_child_weight': 5, 'reg_alpha': 0.5, 'subsample': 0.6}
{'colsample_bytree': 0.6, 'max_depth': 13, 'min_child_weight': 5, 'reg_alpha': 0.5, 'subsample': 0.7}
{'colsample_bytree': 0.6, 'max_depth': 13, 'min_child_weight': 5, 'reg_alpha': 0.5, 'subsample': 0.8}
{'colsample_bytree': 0.6, 'max_depth': 13, 'min_child_weight': 5, 'reg_alpha': 1, 'subsample': 0.6}
{'colsample_bytree': 0.6, 'max_depth': 13, 'min_child_weight': 5, 'reg_alpha': 1, 'subsample': 0.7}
{'colsample_bytree': 0.6, 'max_depth': 13, 'min_child_weight': 5, 'reg_alpha': 1, 'subsample': 0.8}
{'colsample_bytree': 0.6, 'max_depth': 13, 'min_child_weight': 5, 'reg_alpha': 10, 'subsample': 0.6}
{'colsample_bytree': 0.6, 'max_depth': 13, 'min_child_weight': 5, 'reg_alpha': 10, 'subsample': 0.7}
{'colsample_bytree': 0.6, 'max_depth': 13, 'min_child_weight': 5, 'reg_alpha': 10, 'subsample': 0.8}
{'colsample_bytree': 0.6, 'max_depth': 13, 'min_child_weight': 7, 'reg_alpha': 0.1, 'subsample': 0.6}
{'colsample_bytree': 0.6, 'max_depth': 13, 'min_child_weight': 7, 'reg_alpha': 0.1, 'subsample': 0.7}
{'colsample_bytree': 0.6, 'max_depth': 13, 'min_child_weight': 7, 'reg_alpha': 0.1, 'subsample': 0.8}
{'colsample_bytree': 0.6, 'max_depth': 13, 'min_child_weight': 7, 'reg_alpha': 0.5, 'subsample': 0.6}
{'colsample_bytree': 0.6, 'max_depth': 13, 'min_child_weight': 7, 'reg_alpha': 0.5, 'subsample': 0.7}
{'colsample_bytree': 0.6, 'max_depth': 13, 'min_child_weight': 7, 'reg_alpha': 0.5, 'subsample': 0.8}
{'colsample_bytree': 0.6, 'max_depth': 13, 'min_child_weight': 7, 'reg_alpha': 1, 'subsample': 0.6}
{'colsample_bytree': 0.6, 'max_depth': 13, 'min_child_weight': 7, 'reg_alpha': 1, 'subsample': 0.7}
{'colsample_bytree': 0.6, 'max_depth': 13, 'min_child_weight': 7, 'reg_alpha': 1, 'subsample': 0.8}
{'colsample_bytree': 0.6, 'max_depth': 13, 'min_child_weight': 7, 'reg_alpha': 10, 'subsample': 0.6}
{'colsample_bytree': 0.6, 'max_depth': 13, 'min_child_weight': 7, 'reg_alpha': 10, 'subsample': 0.7}
{'colsample_bytree': 0.6, 'max_depth': 13, 'min_child_weight': 7, 'reg_alpha': 10, 'subsample': 0.8}
{'colsample_bytree': 0.6, 'max_depth': 15, 'min_child_weight': 1, 'reg_alpha': 0.1, 'subsample': 0.6}
{'colsample_bytree': 0.6, 'max_depth': 15, 'min_child_weight': 1, 'reg_alpha': 0.1, 'subsample': 0.7}
{'colsample_bytree': 0.6, 'max_depth': 15, 'min_child_weight': 1, 'reg_alpha': 0.1, 'subsample': 0.8}
{'colsample_bytree': 0.6, 'max_depth': 15, 'min_child_weight': 1, 'reg_alpha': 0.5, 'subsample': 0.6}
{'colsample_bytree': 0.6, 'max_depth': 15, 'min_child_weight': 1, 'reg_alpha': 0.5, 'subsample': 0.7}
{'colsample_bytree': 0.6, 'max_depth': 15, 'min_child_weight': 1, 'reg_alpha': 0.5, 'subsample': 0.8}
{'colsample_bytree': 0.6, 'max_depth': 15, 'min_child_weight': 1, 'reg_alpha': 1, 'subsample': 0.6}
{'colsample_bytree': 0.6, 'max_depth': 15, 'min_child_weight': 1, 'reg_alpha': 1, 'subsample': 0.7}
{'colsample_bytree': 0.6, 'max_depth': 15, 'min_child_weight': 1, 'reg_alpha': 1, 'subsample': 0.8}
{'colsample_bytree': 0.6, 'max_depth': 15, 'min_child_weight': 1, 'reg_alpha': 10, 'subsample': 0.6}
{'colsample_bytree': 0.6, 'max_depth': 15, 'min_child_weight': 1, 'reg_alpha': 10, 'subsample': 0.7}
{'colsample_bytree': 0.6, 'max_depth': 15, 'min_child_weight': 1, 'reg_alpha': 10, 'subsample': 0.8}
{'colsample_bytree': 0.6, 'max_depth': 15, 'min_child_weight': 3, 'reg_alpha': 0.1, 'subsample': 0.6}
{'colsample_bytree': 0.6, 'max_depth': 15, 'min_child_weight': 3, 'reg_alpha': 0.1, 'subsample': 0.7}
{'colsample_bytree': 0.6, 'max_depth': 15, 'min_child_weight': 3, 'reg_alpha': 0.1, 'subsample': 0.8}
{'colsample_bytree': 0.6, 'max_depth': 15, 'min_child_weight': 3, 'reg_alpha': 0.5, 'subsample': 0.6}
{'colsample_bytree': 0.6, 'max_depth': 15, 'min_child_weight': 3, 'reg_alpha': 0.5, 'subsample': 0.7}
{'colsample_bytree': 0.6, 'max_depth': 15, 'min_child_weight': 3, 'reg_alpha': 0.5, 'subsample': 0.8}
{'colsample_bytree': 0.6, 'max_depth': 15, 'min_child_weight': 3, 'reg_alpha': 1, 'subsample': 0.6}
{'colsample_bytree': 0.6, 'max_depth': 15, 'min_child_weight': 3, 'reg_alpha': 1, 'subsample': 0.7}
{'colsample_bytree': 0.6, 'max_depth': 15, 'min_child_weight': 3, 'reg_alpha': 1, 'subsample': 0.8}
{'colsample_bytree': 0.6, 'max_depth': 15, 'min_child_weight': 3, 'reg_alpha': 10, 'subsample': 0.6}
{'colsample_bytree': 0.6, 'max_depth': 15, 'min_child_weight': 3, 'reg_alpha': 10, 'subsample': 0.7}
{'colsample_bytree': 0.6, 'max_depth': 15, 'min_child_weight': 3, 'reg_alpha': 10, 'subsample': 0.8}
{'colsample_bytree': 0.6, 'max_depth': 15, 'min_child_weight': 5, 'reg_alpha': 0.1, 'subsample': 0.6}
{'colsample_bytree': 0.6, 'max_depth': 15, 'min_child_weight': 5, 'reg_alpha': 0.1, 'subsample': 0.7}
{'colsample_bytree': 0.6, 'max_depth': 15, 'min_child_weight': 5, 'reg_alpha': 0.1, 'subsample': 0.8}
{'colsample_bytree': 0.6, 'max_depth': 15, 'min_child_weight': 5, 'reg_alpha': 0.5, 'subsample': 0.6}
{'colsample_bytree': 0.6, 'max_depth': 15, 'min_child_weight': 5, 'reg_alpha': 0.5, 'subsample': 0.7}
{'colsample_bytree': 0.6, 'max_depth': 15, 'min_child_weight': 5, 'reg_alpha': 0.5, 'subsample': 0.8}
{'colsample_bytree': 0.6, 'max_depth': 15, 'min_child_weight': 5, 'reg_alpha': 1, 'subsample': 0.6}
{'colsample_bytree': 0.6, 'max_depth': 15, 'min_child_weight': 5, 'reg_alpha': 1, 'subsample': 0.7}
{'colsample_bytree': 0.6, 'max_depth': 15, 'min_child_weight': 5, 'reg_alpha': 1, 'subsample': 0.8}
{'colsample_bytree': 0.6, 'max_depth': 15, 'min_child_weight': 5, 'reg_alpha': 10, 'subsample': 0.6}
{'colsample_bytree': 0.6, 'max_depth': 15, 'min_child_weight': 5, 'reg_alpha': 10, 'subsample': 0.7}
{'colsample_bytree': 0.6, 'max_depth': 15, 'min_child_weight': 5, 'reg_alpha': 10, 'subsample': 0.8}
{'colsample_bytree': 0.6, 'max_depth': 15, 'min_child_weight': 7, 'reg_alpha': 0.1, 'subsample': 0.6}
{'colsample_bytree': 0.6, 'max_depth': 15, 'min_child_weight': 7, 'reg_alpha': 0.1, 'subsample': 0.7}
{'colsample_bytree': 0.6, 'max_depth': 15, 'min_child_weight': 7, 'reg_alpha': 0.1, 'subsample': 0.8}
{'colsample_bytree': 0.6, 'max_depth': 15, 'min_child_weight': 7, 'reg_alpha': 0.5, 'subsample': 0.6}
{'colsample_bytree': 0.6, 'max_depth': 15, 'min_child_weight': 7, 'reg_alpha': 0.5, 'subsample': 0.7}
{'colsample_bytree': 0.6, 'max_depth': 15, 'min_child_weight': 7, 'reg_alpha': 0.5, 'subsample': 0.8}
{'colsample_bytree': 0.6, 'max_depth': 15, 'min_child_weight': 7, 'reg_alpha': 1, 'subsample': 0.6}
{'colsample_bytree': 0.6, 'max_depth': 15, 'min_child_weight': 7, 'reg_alpha': 1, 'subsample': 0.7}
{'colsample_bytree': 0.6, 'max_depth': 15, 'min_child_weight': 7, 'reg_alpha': 1, 'subsample': 0.8}
{'colsample_bytree': 0.6, 'max_depth': 15, 'min_child_weight': 7, 'reg_alpha': 10, 'subsample': 0.6}
{'colsample_bytree': 0.6, 'max_depth': 15, 'min_child_weight': 7, 'reg_alpha': 10, 'subsample': 0.7}
{'colsample_bytree': 0.6, 'max_depth': 15, 'min_child_weight': 7, 'reg_alpha': 10, 'subsample': 0.8}
{'colsample_bytree': 0.6, 'max_depth': 17, 'min_child_weight': 1, 'reg_alpha': 0.1, 'subsample': 0.6}
{'colsample_bytree': 0.6, 'max_depth': 17, 'min_child_weight': 1, 'reg_alpha': 0.1, 'subsample': 0.7}
{'colsample_bytree': 0.6, 'max_depth': 17, 'min_child_weight': 1, 'reg_alpha': 0.1, 'subsample': 0.8}
{'colsample_bytree': 0.6, 'max_depth': 17, 'min_child_weight': 1, 'reg_alpha': 0.5, 'subsample': 0.6}
{'colsample_bytree': 0.6, 'max_depth': 17, 'min_child_weight': 1, 'reg_alpha': 0.5, 'subsample': 0.7}
{'colsample_bytree': 0.6, 'max_depth': 17, 'min_child_weight': 1, 'reg_alpha': 0.5, 'subsample': 0.8}
{'colsample_bytree': 0.6, 'max_depth': 17, 'min_child_weight': 1, 'reg_alpha': 1, 'subsample': 0.6}
{'colsample_bytree': 0.6, 'max_depth': 17, 'min_child_weight': 1, 'reg_alpha': 1, 'subsample': 0.7}
{'colsample_bytree': 0.6, 'max_depth': 17, 'min_child_weight': 1, 'reg_alpha': 1, 'subsample': 0.8}
{'colsample_bytree': 0.6, 'max_depth': 17, 'min_child_weight': 1, 'reg_alpha': 10, 'subsample': 0.6}
{'colsample_bytree': 0.6, 'max_depth': 17, 'min_child_weight': 1, 'reg_alpha': 10, 'subsample': 0.7}
{'colsample_bytree': 0.6, 'max_depth': 17, 'min_child_weight': 1, 'reg_alpha': 10, 'subsample': 0.8}
{'colsample_bytree': 0.6, 'max_depth': 17, 'min_child_weight': 3, 'reg_alpha': 0.1, 'subsample': 0.6}
{'colsample_bytree': 0.6, 'max_depth': 17, 'min_child_weight': 3, 'reg_alpha': 0.1, 'subsample': 0.7}
{'colsample_bytree': 0.6, 'max_depth': 17, 'min_child_weight': 3, 'reg_alpha': 0.1, 'subsample': 0.8}
{'colsample_bytree': 0.6, 'max_depth': 17, 'min_child_weight': 3, 'reg_alpha': 0.5, 'subsample': 0.6}
{'colsample_bytree': 0.6, 'max_depth': 17, 'min_child_weight': 3, 'reg_alpha': 0.5, 'subsample': 0.7}
{'colsample_bytree': 0.6, 'max_depth': 17, 'min_child_weight': 3, 'reg_alpha': 0.5, 'subsample': 0.8}
{'colsample_bytree': 0.6, 'max_depth': 17, 'min_child_weight': 3, 'reg_alpha': 1, 'subsample': 0.6}
{'colsample_bytree': 0.6, 'max_depth': 17, 'min_child_weight': 3, 'reg_alpha': 1, 'subsample': 0.7}
{'colsample_bytree': 0.6, 'max_depth': 17, 'min_child_weight': 3, 'reg_alpha': 1, 'subsample': 0.8}
{'colsample_bytree': 0.6, 'max_depth': 17, 'min_child_weight': 3, 'reg_alpha': 10, 'subsample': 0.6}
{'colsample_bytree': 0.6, 'max_depth': 17, 'min_child_weight': 3, 'reg_alpha': 10, 'subsample': 0.7}
{'colsample_bytree': 0.6, 'max_depth': 17, 'min_child_weight': 3, 'reg_alpha': 10, 'subsample': 0.8}
{'colsample_bytree': 0.6, 'max_depth': 17, 'min_child_weight': 5, 'reg_alpha': 0.1, 'subsample': 0.6}
{'colsample_bytree': 0.6, 'max_depth': 17, 'min_child_weight': 5, 'reg_alpha': 0.1, 'subsample': 0.7}
{'colsample_bytree': 0.6, 'max_depth': 17, 'min_child_weight': 5, 'reg_alpha': 0.1, 'subsample': 0.8}
{'colsample_bytree': 0.6, 'max_depth': 17, 'min_child_weight': 5, 'reg_alpha': 0.5, 'subsample': 0.6}
{'colsample_bytree': 0.6, 'max_depth': 17, 'min_child_weight': 5, 'reg_alpha': 0.5, 'subsample': 0.7}
{'colsample_bytree': 0.6, 'max_depth': 17, 'min_child_weight': 5, 'reg_alpha': 0.5, 'subsample': 0.8}
{'colsample_bytree': 0.6, 'max_depth': 17, 'min_child_weight': 5, 'reg_alpha': 1, 'subsample': 0.6}
{'colsample_bytree': 0.6, 'max_depth': 17, 'min_child_weight': 5, 'reg_alpha': 1, 'subsample': 0.7}
{'colsample_bytree': 0.6, 'max_depth': 17, 'min_child_weight': 5, 'reg_alpha': 1, 'subsample': 0.8}
{'colsample_bytree': 0.6, 'max_depth': 17, 'min_child_weight': 5, 'reg_alpha': 10, 'subsample': 0.6}
{'colsample_bytree': 0.6, 'max_depth': 17, 'min_child_weight': 5, 'reg_alpha': 10, 'subsample': 0.7}
{'colsample_bytree': 0.6, 'max_depth': 17, 'min_child_weight': 5, 'reg_alpha': 10, 'subsample': 0.8}
{'colsample_bytree': 0.6, 'max_depth': 17, 'min_child_weight': 7, 'reg_alpha': 0.1, 'subsample': 0.6}
{'colsample_bytree': 0.6, 'max_depth': 17, 'min_child_weight': 7, 'reg_alpha': 0.1, 'subsample': 0.7}
{'colsample_bytree': 0.6, 'max_depth': 17, 'min_child_weight': 7, 'reg_alpha': 0.1, 'subsample': 0.8}
{'colsample_bytree': 0.6, 'max_depth': 17, 'min_child_weight': 7, 'reg_alpha': 0.5, 'subsample': 0.6}
{'colsample_bytree': 0.6, 'max_depth': 17, 'min_child_weight': 7, 'reg_alpha': 0.5, 'subsample': 0.7}
{'colsample_bytree': 0.6, 'max_depth': 17, 'min_child_weight': 7, 'reg_alpha': 0.5, 'subsample': 0.8}
{'colsample_bytree': 0.6, 'max_depth': 17, 'min_child_weight': 7, 'reg_alpha': 1, 'subsample': 0.6}
{'colsample_bytree': 0.6, 'max_depth': 17, 'min_child_weight': 7, 'reg_alpha': 1, 'subsample': 0.7}
{'colsample_bytree': 0.6, 'max_depth': 17, 'min_child_weight': 7, 'reg_alpha': 1, 'subsample': 0.8}
{'colsample_bytree': 0.6, 'max_depth': 17, 'min_child_weight': 7, 'reg_alpha': 10, 'subsample': 0.6}
{'colsample_bytree': 0.6, 'max_depth': 17, 'min_child_weight': 7, 'reg_alpha': 10, 'subsample': 0.7}
{'colsample_bytree': 0.6, 'max_depth': 17, 'min_child_weight': 7, 'reg_alpha': 10, 'subsample': 0.8}
{'colsample_bytree': 0.6, 'max_depth': 19, 'min_child_weight': 1, 'reg_alpha': 0.1, 'subsample': 0.6}
{'colsample_bytree': 0.6, 'max_depth': 19, 'min_child_weight': 1, 'reg_alpha': 0.1, 'subsample': 0.7}
{'colsample_bytree': 0.6, 'max_depth': 19, 'min_child_weight': 1, 'reg_alpha': 0.1, 'subsample': 0.8}
{'colsample_bytree': 0.6, 'max_depth': 19, 'min_child_weight': 1, 'reg_alpha': 0.5, 'subsample': 0.6}
{'colsample_bytree': 0.6, 'max_depth': 19, 'min_child_weight': 1, 'reg_alpha': 0.5, 'subsample': 0.7}
{'colsample_bytree': 0.6, 'max_depth': 19, 'min_child_weight': 1, 'reg_alpha': 0.5, 'subsample': 0.8}
{'colsample_bytree': 0.6, 'max_depth': 19, 'min_child_weight': 1, 'reg_alpha': 1, 'subsample': 0.6}
{'colsample_bytree': 0.6, 'max_depth': 19, 'min_child_weight': 1, 'reg_alpha': 1, 'subsample': 0.7}
{'colsample_bytree': 0.6, 'max_depth': 19, 'min_child_weight': 1, 'reg_alpha': 1, 'subsample': 0.8}
{'colsample_bytree': 0.6, 'max_depth': 19, 'min_child_weight': 1, 'reg_alpha': 10, 'subsample': 0.6}
{'colsample_bytree': 0.6, 'max_depth': 19, 'min_child_weight': 1, 'reg_alpha': 10, 'subsample': 0.7}
{'colsample_bytree': 0.6, 'max_depth': 19, 'min_child_weight': 1, 'reg_alpha': 10, 'subsample': 0.8}
{'colsample_bytree': 0.6, 'max_depth': 19, 'min_child_weight': 3, 'reg_alpha': 0.1, 'subsample': 0.6}
{'colsample_bytree': 0.6, 'max_depth': 19, 'min_child_weight': 3, 'reg_alpha': 0.1, 'subsample': 0.7}
{'colsample_bytree': 0.6, 'max_depth': 19, 'min_child_weight': 3, 'reg_alpha': 0.1, 'subsample': 0.8}
{'colsample_bytree': 0.6, 'max_depth': 19, 'min_child_weight': 3, 'reg_alpha': 0.5, 'subsample': 0.6}
{'colsample_bytree': 0.6, 'max_depth': 19, 'min_child_weight': 3, 'reg_alpha': 0.5, 'subsample': 0.7}
{'colsample_bytree': 0.6, 'max_depth': 19, 'min_child_weight': 3, 'reg_alpha': 0.5, 'subsample': 0.8}
{'colsample_bytree': 0.6, 'max_depth': 19, 'min_child_weight': 3, 'reg_alpha': 1, 'subsample': 0.6}
{'colsample_bytree': 0.6, 'max_depth': 19, 'min_child_weight': 3, 'reg_alpha': 1, 'subsample': 0.7}
{'colsample_bytree': 0.6, 'max_depth': 19, 'min_child_weight': 3, 'reg_alpha': 1, 'subsample': 0.8}
{'colsample_bytree': 0.6, 'max_depth': 19, 'min_child_weight': 3, 'reg_alpha': 10, 'subsample': 0.6}
{'colsample_bytree': 0.6, 'max_depth': 19, 'min_child_weight': 3, 'reg_alpha': 10, 'subsample': 0.7}
{'colsample_bytree': 0.6, 'max_depth': 19, 'min_child_weight': 3, 'reg_alpha': 10, 'subsample': 0.8}
{'colsample_bytree': 0.6, 'max_depth': 19, 'min_child_weight': 5, 'reg_alpha': 0.1, 'subsample': 0.6}
{'colsample_bytree': 0.6, 'max_depth': 19, 'min_child_weight': 5, 'reg_alpha': 0.1, 'subsample': 0.7}
{'colsample_bytree': 0.6, 'max_depth': 19, 'min_child_weight': 5, 'reg_alpha': 0.1, 'subsample': 0.8}
{'colsample_bytree': 0.6, 'max_depth': 19, 'min_child_weight': 5, 'reg_alpha': 0.5, 'subsample': 0.6}
{'colsample_bytree': 0.6, 'max_depth': 19, 'min_child_weight': 5, 'reg_alpha': 0.5, 'subsample': 0.7}
{'colsample_bytree': 0.6, 'max_depth': 19, 'min_child_weight': 5, 'reg_alpha': 0.5, 'subsample': 0.8}
{'colsample_bytree': 0.6, 'max_depth': 19, 'min_child_weight': 5, 'reg_alpha': 1, 'subsample': 0.6}
{'colsample_bytree': 0.6, 'max_depth': 19, 'min_child_weight': 5, 'reg_alpha': 1, 'subsample': 0.7}
{'colsample_bytree': 0.6, 'max_depth': 19, 'min_child_weight': 5, 'reg_alpha': 1, 'subsample': 0.8}
{'colsample_bytree': 0.6, 'max_depth': 19, 'min_child_weight': 5, 'reg_alpha': 10, 'subsample': 0.6}
{'colsample_bytree': 0.6, 'max_depth': 19, 'min_child_weight': 5, 'reg_alpha': 10, 'subsample': 0.7}
{'colsample_bytree': 0.6, 'max_depth': 19, 'min_child_weight': 5, 'reg_alpha': 10, 'subsample': 0.8}
{'colsample_bytree': 0.6, 'max_depth': 19, 'min_child_weight': 7, 'reg_alpha': 0.1, 'subsample': 0.6}
{'colsample_bytree': 0.6, 'max_depth': 19, 'min_child_weight': 7, 'reg_alpha': 0.1, 'subsample': 0.7}
{'colsample_bytree': 0.6, 'max_depth': 19, 'min_child_weight': 7, 'reg_alpha': 0.1, 'subsample': 0.8}
{'colsample_bytree': 0.6, 'max_depth': 19, 'min_child_weight': 7, 'reg_alpha': 0.5, 'subsample': 0.6}
{'colsample_bytree': 0.6, 'max_depth': 19, 'min_child_weight': 7, 'reg_alpha': 0.5, 'subsample': 0.7}
{'colsample_bytree': 0.6, 'max_depth': 19, 'min_child_weight': 7, 'reg_alpha': 0.5, 'subsample': 0.8}
{'colsample_bytree': 0.6, 'max_depth': 19, 'min_child_weight': 7, 'reg_alpha': 1, 'subsample': 0.6}
{'colsample_bytree': 0.6, 'max_depth': 19, 'min_child_weight': 7, 'reg_alpha': 1, 'subsample': 0.7}
{'colsample_bytree': 0.6, 'max_depth': 19, 'min_child_weight': 7, 'reg_alpha': 1, 'subsample': 0.8}
{'colsample_bytree': 0.6, 'max_depth': 19, 'min_child_weight': 7, 'reg_alpha': 10, 'subsample': 0.6}
{'colsample_bytree': 0.6, 'max_depth': 19, 'min_child_weight': 7, 'reg_alpha': 10, 'subsample': 0.7}
{'colsample_bytree': 0.6, 'max_depth': 19, 'min_child_weight': 7, 'reg_alpha': 10, 'subsample': 0.8}
{'colsample_bytree': 0.7, 'max_depth': 3, 'min_child_weight': 1, 'reg_alpha': 0.1, 'subsample': 0.6}
{'colsample_bytree': 0.7, 'max_depth': 3, 'min_child_weight': 1, 'reg_alpha': 0.1, 'subsample': 0.7}
{'colsample_bytree': 0.7, 'max_depth': 3, 'min_child_weight': 1, 'reg_alpha': 0.1, 'subsample': 0.8}
{'colsample_bytree': 0.7, 'max_depth': 3, 'min_child_weight': 1, 'reg_alpha': 0.5, 'subsample': 0.6}
{'colsample_bytree': 0.7, 'max_depth': 3, 'min_child_weight': 1, 'reg_alpha': 0.5, 'subsample': 0.7}
{'colsample_bytree': 0.7, 'max_depth': 3, 'min_child_weight': 1, 'reg_alpha': 0.5, 'subsample': 0.8}
{'colsample_bytree': 0.7, 'max_depth': 3, 'min_child_weight': 1, 'reg_alpha': 1, 'subsample': 0.6}
{'colsample_bytree': 0.7, 'max_depth': 3, 'min_child_weight': 1, 'reg_alpha': 1, 'subsample': 0.7}
{'colsample_bytree': 0.7, 'max_depth': 3, 'min_child_weight': 1, 'reg_alpha': 1, 'subsample': 0.8}
{'colsample_bytree': 0.7, 'max_depth': 3, 'min_child_weight': 1, 'reg_alpha': 10, 'subsample': 0.6}
{'colsample_bytree': 0.7, 'max_depth': 3, 'min_child_weight': 1, 'reg_alpha': 10, 'subsample': 0.7}
{'colsample_bytree': 0.7, 'max_depth': 3, 'min_child_weight': 1, 'reg_alpha': 10, 'subsample': 0.8}
{'colsample_bytree': 0.7, 'max_depth': 3, 'min_child_weight': 3, 'reg_alpha': 0.1, 'subsample': 0.6}
{'colsample_bytree': 0.7, 'max_depth': 3, 'min_child_weight': 3, 'reg_alpha': 0.1, 'subsample': 0.7}
{'colsample_bytree': 0.7, 'max_depth': 3, 'min_child_weight': 3, 'reg_alpha': 0.1, 'subsample': 0.8}
{'colsample_bytree': 0.7, 'max_depth': 3, 'min_child_weight': 3, 'reg_alpha': 0.5, 'subsample': 0.6}
{'colsample_bytree': 0.7, 'max_depth': 3, 'min_child_weight': 3, 'reg_alpha': 0.5, 'subsample': 0.7}
{'colsample_bytree': 0.7, 'max_depth': 3, 'min_child_weight': 3, 'reg_alpha': 0.5, 'subsample': 0.8}
{'colsample_bytree': 0.7, 'max_depth': 3, 'min_child_weight': 3, 'reg_alpha': 1, 'subsample': 0.6}
{'colsample_bytree': 0.7, 'max_depth': 3, 'min_child_weight': 3, 'reg_alpha': 1, 'subsample': 0.7}
{'colsample_bytree': 0.7, 'max_depth': 3, 'min_child_weight': 3, 'reg_alpha': 1, 'subsample': 0.8}
{'colsample_bytree': 0.7, 'max_depth': 3, 'min_child_weight': 3, 'reg_alpha': 10, 'subsample': 0.6}
{'colsample_bytree': 0.7, 'max_depth': 3, 'min_child_weight': 3, 'reg_alpha': 10, 'subsample': 0.7}
{'colsample_bytree': 0.7, 'max_depth': 3, 'min_child_weight': 3, 'reg_alpha': 10, 'subsample': 0.8}
{'colsample_bytree': 0.7, 'max_depth': 3, 'min_child_weight': 5, 'reg_alpha': 0.1, 'subsample': 0.6}
{'colsample_bytree': 0.7, 'max_depth': 3, 'min_child_weight': 5, 'reg_alpha': 0.1, 'subsample': 0.7}
{'colsample_bytree': 0.7, 'max_depth': 3, 'min_child_weight': 5, 'reg_alpha': 0.1, 'subsample': 0.8}
{'colsample_bytree': 0.7, 'max_depth': 3, 'min_child_weight': 5, 'reg_alpha': 0.5, 'subsample': 0.6}
{'colsample_bytree': 0.7, 'max_depth': 3, 'min_child_weight': 5, 'reg_alpha': 0.5, 'subsample': 0.7}
{'colsample_bytree': 0.7, 'max_depth': 3, 'min_child_weight': 5, 'reg_alpha': 0.5, 'subsample': 0.8}
{'colsample_bytree': 0.7, 'max_depth': 3, 'min_child_weight': 5, 'reg_alpha': 1, 'subsample': 0.6}
{'colsample_bytree': 0.7, 'max_depth': 3, 'min_child_weight': 5, 'reg_alpha': 1, 'subsample': 0.7}
{'colsample_bytree': 0.7, 'max_depth': 3, 'min_child_weight': 5, 'reg_alpha': 1, 'subsample': 0.8}
{'colsample_bytree': 0.7, 'max_depth': 3, 'min_child_weight': 5, 'reg_alpha': 10, 'subsample': 0.6}
{'colsample_bytree': 0.7, 'max_depth': 3, 'min_child_weight': 5, 'reg_alpha': 10, 'subsample': 0.7}
{'colsample_bytree': 0.7, 'max_depth': 3, 'min_child_weight': 5, 'reg_alpha': 10, 'subsample': 0.8}
{'colsample_bytree': 0.7, 'max_depth': 3, 'min_child_weight': 7, 'reg_alpha': 0.1, 'subsample': 0.6}
{'colsample_bytree': 0.7, 'max_depth': 3, 'min_child_weight': 7, 'reg_alpha': 0.1, 'subsample': 0.7}
{'colsample_bytree': 0.7, 'max_depth': 3, 'min_child_weight': 7, 'reg_alpha': 0.1, 'subsample': 0.8}
{'colsample_bytree': 0.7, 'max_depth': 3, 'min_child_weight': 7, 'reg_alpha': 0.5, 'subsample': 0.6}
{'colsample_bytree': 0.7, 'max_depth': 3, 'min_child_weight': 7, 'reg_alpha': 0.5, 'subsample': 0.7}
{'colsample_bytree': 0.7, 'max_depth': 3, 'min_child_weight': 7, 'reg_alpha': 0.5, 'subsample': 0.8}
{'colsample_bytree': 0.7, 'max_depth': 3, 'min_child_weight': 7, 'reg_alpha': 1, 'subsample': 0.6}
{'colsample_bytree': 0.7, 'max_depth': 3, 'min_child_weight': 7, 'reg_alpha': 1, 'subsample': 0.7}
{'colsample_bytree': 0.7, 'max_depth': 3, 'min_child_weight': 7, 'reg_alpha': 1, 'subsample': 0.8}
{'colsample_bytree': 0.7, 'max_depth': 3, 'min_child_weight': 7, 'reg_alpha': 10, 'subsample': 0.6}
{'colsample_bytree': 0.7, 'max_depth': 3, 'min_child_weight': 7, 'reg_alpha': 10, 'subsample': 0.7}
{'colsample_bytree': 0.7, 'max_depth': 3, 'min_child_weight': 7, 'reg_alpha': 10, 'subsample': 0.8}
{'colsample_bytree': 0.7, 'max_depth': 5, 'min_child_weight': 1, 'reg_alpha': 0.1, 'subsample': 0.6}
{'colsample_bytree': 0.7, 'max_depth': 5, 'min_child_weight': 1, 'reg_alpha': 0.1, 'subsample': 0.7}
{'colsample_bytree': 0.7, 'max_depth': 5, 'min_child_weight': 1, 'reg_alpha': 0.1, 'subsample': 0.8}
{'colsample_bytree': 0.7, 'max_depth': 5, 'min_child_weight': 1, 'reg_alpha': 0.5, 'subsample': 0.6}
{'colsample_bytree': 0.7, 'max_depth': 5, 'min_child_weight': 1, 'reg_alpha': 0.5, 'subsample': 0.7}
{'colsample_bytree': 0.7, 'max_depth': 5, 'min_child_weight': 1, 'reg_alpha': 0.5, 'subsample': 0.8}
{'colsample_bytree': 0.7, 'max_depth': 5, 'min_child_weight': 1, 'reg_alpha': 1, 'subsample': 0.6}
{'colsample_bytree': 0.7, 'max_depth': 5, 'min_child_weight': 1, 'reg_alpha': 1, 'subsample': 0.7}
{'colsample_bytree': 0.7, 'max_depth': 5, 'min_child_weight': 1, 'reg_alpha': 1, 'subsample': 0.8}
{'colsample_bytree': 0.7, 'max_depth': 5, 'min_child_weight': 1, 'reg_alpha': 10, 'subsample': 0.6}
{'colsample_bytree': 0.7, 'max_depth': 5, 'min_child_weight': 1, 'reg_alpha': 10, 'subsample': 0.7}
{'colsample_bytree': 0.7, 'max_depth': 5, 'min_child_weight': 1, 'reg_alpha': 10, 'subsample': 0.8}
{'colsample_bytree': 0.7, 'max_depth': 5, 'min_child_weight': 3, 'reg_alpha': 0.1, 'subsample': 0.6}
{'colsample_bytree': 0.7, 'max_depth': 5, 'min_child_weight': 3, 'reg_alpha': 0.1, 'subsample': 0.7}
{'colsample_bytree': 0.7, 'max_depth': 5, 'min_child_weight': 3, 'reg_alpha': 0.1, 'subsample': 0.8}
{'colsample_bytree': 0.7, 'max_depth': 5, 'min_child_weight': 3, 'reg_alpha': 0.5, 'subsample': 0.6}
{'colsample_bytree': 0.7, 'max_depth': 5, 'min_child_weight': 3, 'reg_alpha': 0.5, 'subsample': 0.7}
{'colsample_bytree': 0.7, 'max_depth': 5, 'min_child_weight': 3, 'reg_alpha': 0.5, 'subsample': 0.8}
{'colsample_bytree': 0.7, 'max_depth': 5, 'min_child_weight': 3, 'reg_alpha': 1, 'subsample': 0.6}
{'colsample_bytree': 0.7, 'max_depth': 5, 'min_child_weight': 3, 'reg_alpha': 1, 'subsample': 0.7}
{'colsample_bytree': 0.7, 'max_depth': 5, 'min_child_weight': 3, 'reg_alpha': 1, 'subsample': 0.8}
{'colsample_bytree': 0.7, 'max_depth': 5, 'min_child_weight': 3, 'reg_alpha': 10, 'subsample': 0.6}
{'colsample_bytree': 0.7, 'max_depth': 5, 'min_child_weight': 3, 'reg_alpha': 10, 'subsample': 0.7}
{'colsample_bytree': 0.7, 'max_depth': 5, 'min_child_weight': 3, 'reg_alpha': 10, 'subsample': 0.8}
{'colsample_bytree': 0.7, 'max_depth': 5, 'min_child_weight': 5, 'reg_alpha': 0.1, 'subsample': 0.6}
{'colsample_bytree': 0.7, 'max_depth': 5, 'min_child_weight': 5, 'reg_alpha': 0.1, 'subsample': 0.7}
{'colsample_bytree': 0.7, 'max_depth': 5, 'min_child_weight': 5, 'reg_alpha': 0.1, 'subsample': 0.8}
{'colsample_bytree': 0.7, 'max_depth': 5, 'min_child_weight': 5, 'reg_alpha': 0.5, 'subsample': 0.6}
{'colsample_bytree': 0.7, 'max_depth': 5, 'min_child_weight': 5, 'reg_alpha': 0.5, 'subsample': 0.7}
{'colsample_bytree': 0.7, 'max_depth': 5, 'min_child_weight': 5, 'reg_alpha': 0.5, 'subsample': 0.8}
{'colsample_bytree': 0.7, 'max_depth': 5, 'min_child_weight': 5, 'reg_alpha': 1, 'subsample': 0.6}
{'colsample_bytree': 0.7, 'max_depth': 5, 'min_child_weight': 5, 'reg_alpha': 1, 'subsample': 0.7}
{'colsample_bytree': 0.7, 'max_depth': 5, 'min_child_weight': 5, 'reg_alpha': 1, 'subsample': 0.8}
{'colsample_bytree': 0.7, 'max_depth': 5, 'min_child_weight': 5, 'reg_alpha': 10, 'subsample': 0.6}
{'colsample_bytree': 0.7, 'max_depth': 5, 'min_child_weight': 5, 'reg_alpha': 10, 'subsample': 0.7}
{'colsample_bytree': 0.7, 'max_depth': 5, 'min_child_weight': 5, 'reg_alpha': 10, 'subsample': 0.8}
{'colsample_bytree': 0.7, 'max_depth': 5, 'min_child_weight': 7, 'reg_alpha': 0.1, 'subsample': 0.6}
{'colsample_bytree': 0.7, 'max_depth': 5, 'min_child_weight': 7, 'reg_alpha': 0.1, 'subsample': 0.7}
{'colsample_bytree': 0.7, 'max_depth': 5, 'min_child_weight': 7, 'reg_alpha': 0.1, 'subsample': 0.8}
{'colsample_bytree': 0.7, 'max_depth': 5, 'min_child_weight': 7, 'reg_alpha': 0.5, 'subsample': 0.6}
{'colsample_bytree': 0.7, 'max_depth': 5, 'min_child_weight': 7, 'reg_alpha': 0.5, 'subsample': 0.7}
{'colsample_bytree': 0.7, 'max_depth': 5, 'min_child_weight': 7, 'reg_alpha': 0.5, 'subsample': 0.8}
{'colsample_bytree': 0.7, 'max_depth': 5, 'min_child_weight': 7, 'reg_alpha': 1, 'subsample': 0.6}
{'colsample_bytree': 0.7, 'max_depth': 5, 'min_child_weight': 7, 'reg_alpha': 1, 'subsample': 0.7}
{'colsample_bytree': 0.7, 'max_depth': 5, 'min_child_weight': 7, 'reg_alpha': 1, 'subsample': 0.8}
{'colsample_bytree': 0.7, 'max_depth': 5, 'min_child_weight': 7, 'reg_alpha': 10, 'subsample': 0.6}
{'colsample_bytree': 0.7, 'max_depth': 5, 'min_child_weight': 7, 'reg_alpha': 10, 'subsample': 0.7}
{'colsample_bytree': 0.7, 'max_depth': 5, 'min_child_weight': 7, 'reg_alpha': 10, 'subsample': 0.8}
{'colsample_bytree': 0.7, 'max_depth': 7, 'min_child_weight': 1, 'reg_alpha': 0.1, 'subsample': 0.6}
{'colsample_bytree': 0.7, 'max_depth': 7, 'min_child_weight': 1, 'reg_alpha': 0.1, 'subsample': 0.7}
{'colsample_bytree': 0.7, 'max_depth': 7, 'min_child_weight': 1, 'reg_alpha': 0.1, 'subsample': 0.8}
{'colsample_bytree': 0.7, 'max_depth': 7, 'min_child_weight': 1, 'reg_alpha': 0.5, 'subsample': 0.6}
{'colsample_bytree': 0.7, 'max_depth': 7, 'min_child_weight': 1, 'reg_alpha': 0.5, 'subsample': 0.7}
{'colsample_bytree': 0.7, 'max_depth': 7, 'min_child_weight': 1, 'reg_alpha': 0.5, 'subsample': 0.8}
{'colsample_bytree': 0.7, 'max_depth': 7, 'min_child_weight': 1, 'reg_alpha': 1, 'subsample': 0.6}
{'colsample_bytree': 0.7, 'max_depth': 7, 'min_child_weight': 1, 'reg_alpha': 1, 'subsample': 0.7}
{'colsample_bytree': 0.7, 'max_depth': 7, 'min_child_weight': 1, 'reg_alpha': 1, 'subsample': 0.8}
{'colsample_bytree': 0.7, 'max_depth': 7, 'min_child_weight': 1, 'reg_alpha': 10, 'subsample': 0.6}
{'colsample_bytree': 0.7, 'max_depth': 7, 'min_child_weight': 1, 'reg_alpha': 10, 'subsample': 0.7}
{'colsample_bytree': 0.7, 'max_depth': 7, 'min_child_weight': 1, 'reg_alpha': 10, 'subsample': 0.8}
{'colsample_bytree': 0.7, 'max_depth': 7, 'min_child_weight': 3, 'reg_alpha': 0.1, 'subsample': 0.6}
{'colsample_bytree': 0.7, 'max_depth': 7, 'min_child_weight': 3, 'reg_alpha': 0.1, 'subsample': 0.7}
{'colsample_bytree': 0.7, 'max_depth': 7, 'min_child_weight': 3, 'reg_alpha': 0.1, 'subsample': 0.8}
{'colsample_bytree': 0.7, 'max_depth': 7, 'min_child_weight': 3, 'reg_alpha': 0.5, 'subsample': 0.6}
{'colsample_bytree': 0.7, 'max_depth': 7, 'min_child_weight': 3, 'reg_alpha': 0.5, 'subsample': 0.7}
{'colsample_bytree': 0.7, 'max_depth': 7, 'min_child_weight': 3, 'reg_alpha': 0.5, 'subsample': 0.8}
{'colsample_bytree': 0.7, 'max_depth': 7, 'min_child_weight': 3, 'reg_alpha': 1, 'subsample': 0.6}
{'colsample_bytree': 0.7, 'max_depth': 7, 'min_child_weight': 3, 'reg_alpha': 1, 'subsample': 0.7}
{'colsample_bytree': 0.7, 'max_depth': 7, 'min_child_weight': 3, 'reg_alpha': 1, 'subsample': 0.8}
{'colsample_bytree': 0.7, 'max_depth': 7, 'min_child_weight': 3, 'reg_alpha': 10, 'subsample': 0.6}
{'colsample_bytree': 0.7, 'max_depth': 7, 'min_child_weight': 3, 'reg_alpha': 10, 'subsample': 0.7}
{'colsample_bytree': 0.7, 'max_depth': 7, 'min_child_weight': 3, 'reg_alpha': 10, 'subsample': 0.8}
{'colsample_bytree': 0.7, 'max_depth': 7, 'min_child_weight': 5, 'reg_alpha': 0.1, 'subsample': 0.6}
{'colsample_bytree': 0.7, 'max_depth': 7, 'min_child_weight': 5, 'reg_alpha': 0.1, 'subsample': 0.7}
{'colsample_bytree': 0.7, 'max_depth': 7, 'min_child_weight': 5, 'reg_alpha': 0.1, 'subsample': 0.8}
{'colsample_bytree': 0.7, 'max_depth': 7, 'min_child_weight': 5, 'reg_alpha': 0.5, 'subsample': 0.6}
{'colsample_bytree': 0.7, 'max_depth': 7, 'min_child_weight': 5, 'reg_alpha': 0.5, 'subsample': 0.7}
{'colsample_bytree': 0.7, 'max_depth': 7, 'min_child_weight': 5, 'reg_alpha': 0.5, 'subsample': 0.8}
{'colsample_bytree': 0.7, 'max_depth': 7, 'min_child_weight': 5, 'reg_alpha': 1, 'subsample': 0.6}
{'colsample_bytree': 0.7, 'max_depth': 7, 'min_child_weight': 5, 'reg_alpha': 1, 'subsample': 0.7}
{'colsample_bytree': 0.7, 'max_depth': 7, 'min_child_weight': 5, 'reg_alpha': 1, 'subsample': 0.8}
{'colsample_bytree': 0.7, 'max_depth': 7, 'min_child_weight': 5, 'reg_alpha': 10, 'subsample': 0.6}
{'colsample_bytree': 0.7, 'max_depth': 7, 'min_child_weight': 5, 'reg_alpha': 10, 'subsample': 0.7}
{'colsample_bytree': 0.7, 'max_depth': 7, 'min_child_weight': 5, 'reg_alpha': 10, 'subsample': 0.8}
{'colsample_bytree': 0.7, 'max_depth': 7, 'min_child_weight': 7, 'reg_alpha': 0.1, 'subsample': 0.6}
{'colsample_bytree': 0.7, 'max_depth': 7, 'min_child_weight': 7, 'reg_alpha': 0.1, 'subsample': 0.7}
{'colsample_bytree': 0.7, 'max_depth': 7, 'min_child_weight': 7, 'reg_alpha': 0.1, 'subsample': 0.8}
{'colsample_bytree': 0.7, 'max_depth': 7, 'min_child_weight': 7, 'reg_alpha': 0.5, 'subsample': 0.6}
{'colsample_bytree': 0.7, 'max_depth': 7, 'min_child_weight': 7, 'reg_alpha': 0.5, 'subsample': 0.7}
{'colsample_bytree': 0.7, 'max_depth': 7, 'min_child_weight': 7, 'reg_alpha': 0.5, 'subsample': 0.8}
{'colsample_bytree': 0.7, 'max_depth': 7, 'min_child_weight': 7, 'reg_alpha': 1, 'subsample': 0.6}
{'colsample_bytree': 0.7, 'max_depth': 7, 'min_child_weight': 7, 'reg_alpha': 1, 'subsample': 0.7}
{'colsample_bytree': 0.7, 'max_depth': 7, 'min_child_weight': 7, 'reg_alpha': 1, 'subsample': 0.8}
{'colsample_bytree': 0.7, 'max_depth': 7, 'min_child_weight': 7, 'reg_alpha': 10, 'subsample': 0.6}
{'colsample_bytree': 0.7, 'max_depth': 7, 'min_child_weight': 7, 'reg_alpha': 10, 'subsample': 0.7}
{'colsample_bytree': 0.7, 'max_depth': 7, 'min_child_weight': 7, 'reg_alpha': 10, 'subsample': 0.8}
{'colsample_bytree': 0.7, 'max_depth': 9, 'min_child_weight': 1, 'reg_alpha': 0.1, 'subsample': 0.6}
{'colsample_bytree': 0.7, 'max_depth': 9, 'min_child_weight': 1, 'reg_alpha': 0.1, 'subsample': 0.7}
{'colsample_bytree': 0.7, 'max_depth': 9, 'min_child_weight': 1, 'reg_alpha': 0.1, 'subsample': 0.8}
{'colsample_bytree': 0.7, 'max_depth': 9, 'min_child_weight': 1, 'reg_alpha': 0.5, 'subsample': 0.6}
{'colsample_bytree': 0.7, 'max_depth': 9, 'min_child_weight': 1, 'reg_alpha': 0.5, 'subsample': 0.7}
{'colsample_bytree': 0.7, 'max_depth': 9, 'min_child_weight': 1, 'reg_alpha': 0.5, 'subsample': 0.8}
{'colsample_bytree': 0.7, 'max_depth': 9, 'min_child_weight': 1, 'reg_alpha': 1, 'subsample': 0.6}
{'colsample_bytree': 0.7, 'max_depth': 9, 'min_child_weight': 1, 'reg_alpha': 1, 'subsample': 0.7}
{'colsample_bytree': 0.7, 'max_depth': 9, 'min_child_weight': 1, 'reg_alpha': 1, 'subsample': 0.8}
{'colsample_bytree': 0.7, 'max_depth': 9, 'min_child_weight': 1, 'reg_alpha': 10, 'subsample': 0.6}
{'colsample_bytree': 0.7, 'max_depth': 9, 'min_child_weight': 1, 'reg_alpha': 10, 'subsample': 0.7}
{'colsample_bytree': 0.7, 'max_depth': 9, 'min_child_weight': 1, 'reg_alpha': 10, 'subsample': 0.8}
{'colsample_bytree': 0.7, 'max_depth': 9, 'min_child_weight': 3, 'reg_alpha': 0.1, 'subsample': 0.6}
{'colsample_bytree': 0.7, 'max_depth': 9, 'min_child_weight': 3, 'reg_alpha': 0.1, 'subsample': 0.7}
{'colsample_bytree': 0.7, 'max_depth': 9, 'min_child_weight': 3, 'reg_alpha': 0.1, 'subsample': 0.8}
{'colsample_bytree': 0.7, 'max_depth': 9, 'min_child_weight': 3, 'reg_alpha': 0.5, 'subsample': 0.6}
{'colsample_bytree': 0.7, 'max_depth': 9, 'min_child_weight': 3, 'reg_alpha': 0.5, 'subsample': 0.7}
{'colsample_bytree': 0.7, 'max_depth': 9, 'min_child_weight': 3, 'reg_alpha': 0.5, 'subsample': 0.8}
{'colsample_bytree': 0.7, 'max_depth': 9, 'min_child_weight': 3, 'reg_alpha': 1, 'subsample': 0.6}
{'colsample_bytree': 0.7, 'max_depth': 9, 'min_child_weight': 3, 'reg_alpha': 1, 'subsample': 0.7}
{'colsample_bytree': 0.7, 'max_depth': 9, 'min_child_weight': 3, 'reg_alpha': 1, 'subsample': 0.8}
{'colsample_bytree': 0.7, 'max_depth': 9, 'min_child_weight': 3, 'reg_alpha': 10, 'subsample': 0.6}
{'colsample_bytree': 0.7, 'max_depth': 9, 'min_child_weight': 3, 'reg_alpha': 10, 'subsample': 0.7}
{'colsample_bytree': 0.7, 'max_depth': 9, 'min_child_weight': 3, 'reg_alpha': 10, 'subsample': 0.8}
{'colsample_bytree': 0.7, 'max_depth': 9, 'min_child_weight': 5, 'reg_alpha': 0.1, 'subsample': 0.6}
{'colsample_bytree': 0.7, 'max_depth': 9, 'min_child_weight': 5, 'reg_alpha': 0.1, 'subsample': 0.7}
{'colsample_bytree': 0.7, 'max_depth': 9, 'min_child_weight': 5, 'reg_alpha': 0.1, 'subsample': 0.8}
{'colsample_bytree': 0.7, 'max_depth': 9, 'min_child_weight': 5, 'reg_alpha': 0.5, 'subsample': 0.6}
{'colsample_bytree': 0.7, 'max_depth': 9, 'min_child_weight': 5, 'reg_alpha': 0.5, 'subsample': 0.7}
{'colsample_bytree': 0.7, 'max_depth': 9, 'min_child_weight': 5, 'reg_alpha': 0.5, 'subsample': 0.8}
{'colsample_bytree': 0.7, 'max_depth': 9, 'min_child_weight': 5, 'reg_alpha': 1, 'subsample': 0.6}
{'colsample_bytree': 0.7, 'max_depth': 9, 'min_child_weight': 5, 'reg_alpha': 1, 'subsample': 0.7}
{'colsample_bytree': 0.7, 'max_depth': 9, 'min_child_weight': 5, 'reg_alpha': 1, 'subsample': 0.8}
{'colsample_bytree': 0.7, 'max_depth': 9, 'min_child_weight': 5, 'reg_alpha': 10, 'subsample': 0.6}
{'colsample_bytree': 0.7, 'max_depth': 9, 'min_child_weight': 5, 'reg_alpha': 10, 'subsample': 0.7}
{'colsample_bytree': 0.7, 'max_depth': 9, 'min_child_weight': 5, 'reg_alpha': 10, 'subsample': 0.8}
{'colsample_bytree': 0.7, 'max_depth': 9, 'min_child_weight': 7, 'reg_alpha': 0.1, 'subsample': 0.6}
{'colsample_bytree': 0.7, 'max_depth': 9, 'min_child_weight': 7, 'reg_alpha': 0.1, 'subsample': 0.7}
{'colsample_bytree': 0.7, 'max_depth': 9, 'min_child_weight': 7, 'reg_alpha': 0.1, 'subsample': 0.8}
{'colsample_bytree': 0.7, 'max_depth': 9, 'min_child_weight': 7, 'reg_alpha': 0.5, 'subsample': 0.6}
{'colsample_bytree': 0.7, 'max_depth': 9, 'min_child_weight': 7, 'reg_alpha': 0.5, 'subsample': 0.7}
{'colsample_bytree': 0.7, 'max_depth': 9, 'min_child_weight': 7, 'reg_alpha': 0.5, 'subsample': 0.8}
{'colsample_bytree': 0.7, 'max_depth': 9, 'min_child_weight': 7, 'reg_alpha': 1, 'subsample': 0.6}
{'colsample_bytree': 0.7, 'max_depth': 9, 'min_child_weight': 7, 'reg_alpha': 1, 'subsample': 0.7}
{'colsample_bytree': 0.7, 'max_depth': 9, 'min_child_weight': 7, 'reg_alpha': 1, 'subsample': 0.8}
{'colsample_bytree': 0.7, 'max_depth': 9, 'min_child_weight': 7, 'reg_alpha': 10, 'subsample': 0.6}
{'colsample_bytree': 0.7, 'max_depth': 9, 'min_child_weight': 7, 'reg_alpha': 10, 'subsample': 0.7}
{'colsample_bytree': 0.7, 'max_depth': 9, 'min_child_weight': 7, 'reg_alpha': 10, 'subsample': 0.8}
{'colsample_bytree': 0.7, 'max_depth': 13, 'min_child_weight': 1, 'reg_alpha': 0.1, 'subsample': 0.6}
{'colsample_bytree': 0.7, 'max_depth': 13, 'min_child_weight': 1, 'reg_alpha': 0.1, 'subsample': 0.7}
{'colsample_bytree': 0.7, 'max_depth': 13, 'min_child_weight': 1, 'reg_alpha': 0.1, 'subsample': 0.8}
{'colsample_bytree': 0.7, 'max_depth': 13, 'min_child_weight': 1, 'reg_alpha': 0.5, 'subsample': 0.6}
{'colsample_bytree': 0.7, 'max_depth': 13, 'min_child_weight': 1, 'reg_alpha': 0.5, 'subsample': 0.7}
{'colsample_bytree': 0.7, 'max_depth': 13, 'min_child_weight': 1, 'reg_alpha': 0.5, 'subsample': 0.8}
{'colsample_bytree': 0.7, 'max_depth': 13, 'min_child_weight': 1, 'reg_alpha': 1, 'subsample': 0.6}
{'colsample_bytree': 0.7, 'max_depth': 13, 'min_child_weight': 1, 'reg_alpha': 1, 'subsample': 0.7}
{'colsample_bytree': 0.7, 'max_depth': 13, 'min_child_weight': 1, 'reg_alpha': 1, 'subsample': 0.8}
{'colsample_bytree': 0.7, 'max_depth': 13, 'min_child_weight': 1, 'reg_alpha': 10, 'subsample': 0.6}
{'colsample_bytree': 0.7, 'max_depth': 13, 'min_child_weight': 1, 'reg_alpha': 10, 'subsample': 0.7}
{'colsample_bytree': 0.7, 'max_depth': 13, 'min_child_weight': 1, 'reg_alpha': 10, 'subsample': 0.8}
{'colsample_bytree': 0.7, 'max_depth': 13, 'min_child_weight': 3, 'reg_alpha': 0.1, 'subsample': 0.6}
{'colsample_bytree': 0.7, 'max_depth': 13, 'min_child_weight': 3, 'reg_alpha': 0.1, 'subsample': 0.7}
{'colsample_bytree': 0.7, 'max_depth': 13, 'min_child_weight': 3, 'reg_alpha': 0.1, 'subsample': 0.8}
{'colsample_bytree': 0.7, 'max_depth': 13, 'min_child_weight': 3, 'reg_alpha': 0.5, 'subsample': 0.6}
{'colsample_bytree': 0.7, 'max_depth': 13, 'min_child_weight': 3, 'reg_alpha': 0.5, 'subsample': 0.7}
{'colsample_bytree': 0.7, 'max_depth': 13, 'min_child_weight': 3, 'reg_alpha': 0.5, 'subsample': 0.8}
{'colsample_bytree': 0.7, 'max_depth': 13, 'min_child_weight': 3, 'reg_alpha': 1, 'subsample': 0.6}
{'colsample_bytree': 0.7, 'max_depth': 13, 'min_child_weight': 3, 'reg_alpha': 1, 'subsample': 0.7}
{'colsample_bytree': 0.7, 'max_depth': 13, 'min_child_weight': 3, 'reg_alpha': 1, 'subsample': 0.8}
{'colsample_bytree': 0.7, 'max_depth': 13, 'min_child_weight': 3, 'reg_alpha': 10, 'subsample': 0.6}
{'colsample_bytree': 0.7, 'max_depth': 13, 'min_child_weight': 3, 'reg_alpha': 10, 'subsample': 0.7}
{'colsample_bytree': 0.7, 'max_depth': 13, 'min_child_weight': 3, 'reg_alpha': 10, 'subsample': 0.8}
{'colsample_bytree': 0.7, 'max_depth': 13, 'min_child_weight': 5, 'reg_alpha': 0.1, 'subsample': 0.6}
{'colsample_bytree': 0.7, 'max_depth': 13, 'min_child_weight': 5, 'reg_alpha': 0.1, 'subsample': 0.7}
{'colsample_bytree': 0.7, 'max_depth': 13, 'min_child_weight': 5, 'reg_alpha': 0.1, 'subsample': 0.8}
{'colsample_bytree': 0.7, 'max_depth': 13, 'min_child_weight': 5, 'reg_alpha': 0.5, 'subsample': 0.6}
{'colsample_bytree': 0.7, 'max_depth': 13, 'min_child_weight': 5, 'reg_alpha': 0.5, 'subsample': 0.7}
{'colsample_bytree': 0.7, 'max_depth': 13, 'min_child_weight': 5, 'reg_alpha': 0.5, 'subsample': 0.8}
{'colsample_bytree': 0.7, 'max_depth': 13, 'min_child_weight': 5, 'reg_alpha': 1, 'subsample': 0.6}
{'colsample_bytree': 0.7, 'max_depth': 13, 'min_child_weight': 5, 'reg_alpha': 1, 'subsample': 0.7}
{'colsample_bytree': 0.7, 'max_depth': 13, 'min_child_weight': 5, 'reg_alpha': 1, 'subsample': 0.8}
{'colsample_bytree': 0.7, 'max_depth': 13, 'min_child_weight': 5, 'reg_alpha': 10, 'subsample': 0.6}
{'colsample_bytree': 0.7, 'max_depth': 13, 'min_child_weight': 5, 'reg_alpha': 10, 'subsample': 0.7}
{'colsample_bytree': 0.7, 'max_depth': 13, 'min_child_weight': 5, 'reg_alpha': 10, 'subsample': 0.8}
{'colsample_bytree': 0.7, 'max_depth': 13, 'min_child_weight': 7, 'reg_alpha': 0.1, 'subsample': 0.6}
{'colsample_bytree': 0.7, 'max_depth': 13, 'min_child_weight': 7, 'reg_alpha': 0.1, 'subsample': 0.7}
{'colsample_bytree': 0.7, 'max_depth': 13, 'min_child_weight': 7, 'reg_alpha': 0.1, 'subsample': 0.8}
{'colsample_bytree': 0.7, 'max_depth': 13, 'min_child_weight': 7, 'reg_alpha': 0.5, 'subsample': 0.6}
{'colsample_bytree': 0.7, 'max_depth': 13, 'min_child_weight': 7, 'reg_alpha': 0.5, 'subsample': 0.7}
{'colsample_bytree': 0.7, 'max_depth': 13, 'min_child_weight': 7, 'reg_alpha': 0.5, 'subsample': 0.8}
{'colsample_bytree': 0.7, 'max_depth': 13, 'min_child_weight': 7, 'reg_alpha': 1, 'subsample': 0.6}
{'colsample_bytree': 0.7, 'max_depth': 13, 'min_child_weight': 7, 'reg_alpha': 1, 'subsample': 0.7}
{'colsample_bytree': 0.7, 'max_depth': 13, 'min_child_weight': 7, 'reg_alpha': 1, 'subsample': 0.8}
{'colsample_bytree': 0.7, 'max_depth': 13, 'min_child_weight': 7, 'reg_alpha': 10, 'subsample': 0.6}
{'colsample_bytree': 0.7, 'max_depth': 13, 'min_child_weight': 7, 'reg_alpha': 10, 'subsample': 0.7}
{'colsample_bytree': 0.7, 'max_depth': 13, 'min_child_weight': 7, 'reg_alpha': 10, 'subsample': 0.8}
{'colsample_bytree': 0.7, 'max_depth': 15, 'min_child_weight': 1, 'reg_alpha': 0.1, 'subsample': 0.6}
{'colsample_bytree': 0.7, 'max_depth': 15, 'min_child_weight': 1, 'reg_alpha': 0.1, 'subsample': 0.7}
{'colsample_bytree': 0.7, 'max_depth': 15, 'min_child_weight': 1, 'reg_alpha': 0.1, 'subsample': 0.8}
{'colsample_bytree': 0.7, 'max_depth': 15, 'min_child_weight': 1, 'reg_alpha': 0.5, 'subsample': 0.6}
{'colsample_bytree': 0.7, 'max_depth': 15, 'min_child_weight': 1, 'reg_alpha': 0.5, 'subsample': 0.7}
{'colsample_bytree': 0.7, 'max_depth': 15, 'min_child_weight': 1, 'reg_alpha': 0.5, 'subsample': 0.8}
{'colsample_bytree': 0.7, 'max_depth': 15, 'min_child_weight': 1, 'reg_alpha': 1, 'subsample': 0.6}
{'colsample_bytree': 0.7, 'max_depth': 15, 'min_child_weight': 1, 'reg_alpha': 1, 'subsample': 0.7}
{'colsample_bytree': 0.7, 'max_depth': 15, 'min_child_weight': 1, 'reg_alpha': 1, 'subsample': 0.8}
{'colsample_bytree': 0.7, 'max_depth': 15, 'min_child_weight': 1, 'reg_alpha': 10, 'subsample': 0.6}
{'colsample_bytree': 0.7, 'max_depth': 15, 'min_child_weight': 1, 'reg_alpha': 10, 'subsample': 0.7}
{'colsample_bytree': 0.7, 'max_depth': 15, 'min_child_weight': 1, 'reg_alpha': 10, 'subsample': 0.8}
{'colsample_bytree': 0.7, 'max_depth': 15, 'min_child_weight': 3, 'reg_alpha': 0.1, 'subsample': 0.6}
{'colsample_bytree': 0.7, 'max_depth': 15, 'min_child_weight': 3, 'reg_alpha': 0.1, 'subsample': 0.7}
{'colsample_bytree': 0.7, 'max_depth': 15, 'min_child_weight': 3, 'reg_alpha': 0.1, 'subsample': 0.8}
{'colsample_bytree': 0.7, 'max_depth': 15, 'min_child_weight': 3, 'reg_alpha': 0.5, 'subsample': 0.6}
{'colsample_bytree': 0.7, 'max_depth': 15, 'min_child_weight': 3, 'reg_alpha': 0.5, 'subsample': 0.7}
{'colsample_bytree': 0.7, 'max_depth': 15, 'min_child_weight': 3, 'reg_alpha': 0.5, 'subsample': 0.8}
{'colsample_bytree': 0.7, 'max_depth': 15, 'min_child_weight': 3, 'reg_alpha': 1, 'subsample': 0.6}
{'colsample_bytree': 0.7, 'max_depth': 15, 'min_child_weight': 3, 'reg_alpha': 1, 'subsample': 0.7}
{'colsample_bytree': 0.7, 'max_depth': 15, 'min_child_weight': 3, 'reg_alpha': 1, 'subsample': 0.8}
{'colsample_bytree': 0.7, 'max_depth': 15, 'min_child_weight': 3, 'reg_alpha': 10, 'subsample': 0.6}
{'colsample_bytree': 0.7, 'max_depth': 15, 'min_child_weight': 3, 'reg_alpha': 10, 'subsample': 0.7}
{'colsample_bytree': 0.7, 'max_depth': 15, 'min_child_weight': 3, 'reg_alpha': 10, 'subsample': 0.8}
{'colsample_bytree': 0.7, 'max_depth': 15, 'min_child_weight': 5, 'reg_alpha': 0.1, 'subsample': 0.6}
{'colsample_bytree': 0.7, 'max_depth': 15, 'min_child_weight': 5, 'reg_alpha': 0.1, 'subsample': 0.7}
{'colsample_bytree': 0.7, 'max_depth': 15, 'min_child_weight': 5, 'reg_alpha': 0.1, 'subsample': 0.8}
{'colsample_bytree': 0.7, 'max_depth': 15, 'min_child_weight': 5, 'reg_alpha': 0.5, 'subsample': 0.6}
{'colsample_bytree': 0.7, 'max_depth': 15, 'min_child_weight': 5, 'reg_alpha': 0.5, 'subsample': 0.7}
{'colsample_bytree': 0.7, 'max_depth': 15, 'min_child_weight': 5, 'reg_alpha': 0.5, 'subsample': 0.8}
{'colsample_bytree': 0.7, 'max_depth': 15, 'min_child_weight': 5, 'reg_alpha': 1, 'subsample': 0.6}
{'colsample_bytree': 0.7, 'max_depth': 15, 'min_child_weight': 5, 'reg_alpha': 1, 'subsample': 0.7}
{'colsample_bytree': 0.7, 'max_depth': 15, 'min_child_weight': 5, 'reg_alpha': 1, 'subsample': 0.8}
{'colsample_bytree': 0.7, 'max_depth': 15, 'min_child_weight': 5, 'reg_alpha': 10, 'subsample': 0.6}
{'colsample_bytree': 0.7, 'max_depth': 15, 'min_child_weight': 5, 'reg_alpha': 10, 'subsample': 0.7}
{'colsample_bytree': 0.7, 'max_depth': 15, 'min_child_weight': 5, 'reg_alpha': 10, 'subsample': 0.8}
{'colsample_bytree': 0.7, 'max_depth': 15, 'min_child_weight': 7, 'reg_alpha': 0.1, 'subsample': 0.6}
{'colsample_bytree': 0.7, 'max_depth': 15, 'min_child_weight': 7, 'reg_alpha': 0.1, 'subsample': 0.7}
{'colsample_bytree': 0.7, 'max_depth': 15, 'min_child_weight': 7, 'reg_alpha': 0.1, 'subsample': 0.8}
{'colsample_bytree': 0.7, 'max_depth': 15, 'min_child_weight': 7, 'reg_alpha': 0.5, 'subsample': 0.6}
{'colsample_bytree': 0.7, 'max_depth': 15, 'min_child_weight': 7, 'reg_alpha': 0.5, 'subsample': 0.7}
{'colsample_bytree': 0.7, 'max_depth': 15, 'min_child_weight': 7, 'reg_alpha': 0.5, 'subsample': 0.8}
{'colsample_bytree': 0.7, 'max_depth': 15, 'min_child_weight': 7, 'reg_alpha': 1, 'subsample': 0.6}
{'colsample_bytree': 0.7, 'max_depth': 15, 'min_child_weight': 7, 'reg_alpha': 1, 'subsample': 0.7}
{'colsample_bytree': 0.7, 'max_depth': 15, 'min_child_weight': 7, 'reg_alpha': 1, 'subsample': 0.8}
{'colsample_bytree': 0.7, 'max_depth': 15, 'min_child_weight': 7, 'reg_alpha': 10, 'subsample': 0.6}
{'colsample_bytree': 0.7, 'max_depth': 15, 'min_child_weight': 7, 'reg_alpha': 10, 'subsample': 0.7}
{'colsample_bytree': 0.7, 'max_depth': 15, 'min_child_weight': 7, 'reg_alpha': 10, 'subsample': 0.8}
{'colsample_bytree': 0.7, 'max_depth': 17, 'min_child_weight': 1, 'reg_alpha': 0.1, 'subsample': 0.6}
{'colsample_bytree': 0.7, 'max_depth': 17, 'min_child_weight': 1, 'reg_alpha': 0.1, 'subsample': 0.7}
{'colsample_bytree': 0.7, 'max_depth': 17, 'min_child_weight': 1, 'reg_alpha': 0.1, 'subsample': 0.8}
{'colsample_bytree': 0.7, 'max_depth': 17, 'min_child_weight': 1, 'reg_alpha': 0.5, 'subsample': 0.6}
{'colsample_bytree': 0.7, 'max_depth': 17, 'min_child_weight': 1, 'reg_alpha': 0.5, 'subsample': 0.7}
{'colsample_bytree': 0.7, 'max_depth': 17, 'min_child_weight': 1, 'reg_alpha': 0.5, 'subsample': 0.8}
{'colsample_bytree': 0.7, 'max_depth': 17, 'min_child_weight': 1, 'reg_alpha': 1, 'subsample': 0.6}
{'colsample_bytree': 0.7, 'max_depth': 17, 'min_child_weight': 1, 'reg_alpha': 1, 'subsample': 0.7}
{'colsample_bytree': 0.7, 'max_depth': 17, 'min_child_weight': 1, 'reg_alpha': 1, 'subsample': 0.8}
{'colsample_bytree': 0.7, 'max_depth': 17, 'min_child_weight': 1, 'reg_alpha': 10, 'subsample': 0.6}
{'colsample_bytree': 0.7, 'max_depth': 17, 'min_child_weight': 1, 'reg_alpha': 10, 'subsample': 0.7}
{'colsample_bytree': 0.7, 'max_depth': 17, 'min_child_weight': 1, 'reg_alpha': 10, 'subsample': 0.8}
{'colsample_bytree': 0.7, 'max_depth': 17, 'min_child_weight': 3, 'reg_alpha': 0.1, 'subsample': 0.6}
{'colsample_bytree': 0.7, 'max_depth': 17, 'min_child_weight': 3, 'reg_alpha': 0.1, 'subsample': 0.7}
{'colsample_bytree': 0.7, 'max_depth': 17, 'min_child_weight': 3, 'reg_alpha': 0.1, 'subsample': 0.8}
{'colsample_bytree': 0.7, 'max_depth': 17, 'min_child_weight': 3, 'reg_alpha': 0.5, 'subsample': 0.6}
{'colsample_bytree': 0.7, 'max_depth': 17, 'min_child_weight': 3, 'reg_alpha': 0.5, 'subsample': 0.7}
{'colsample_bytree': 0.7, 'max_depth': 17, 'min_child_weight': 3, 'reg_alpha': 0.5, 'subsample': 0.8}
{'colsample_bytree': 0.7, 'max_depth': 17, 'min_child_weight': 3, 'reg_alpha': 1, 'subsample': 0.6}
{'colsample_bytree': 0.7, 'max_depth': 17, 'min_child_weight': 3, 'reg_alpha': 1, 'subsample': 0.7}
{'colsample_bytree': 0.7, 'max_depth': 17, 'min_child_weight': 3, 'reg_alpha': 1, 'subsample': 0.8}
{'colsample_bytree': 0.7, 'max_depth': 17, 'min_child_weight': 3, 'reg_alpha': 10, 'subsample': 0.6}
{'colsample_bytree': 0.7, 'max_depth': 17, 'min_child_weight': 3, 'reg_alpha': 10, 'subsample': 0.7}
{'colsample_bytree': 0.7, 'max_depth': 17, 'min_child_weight': 3, 'reg_alpha': 10, 'subsample': 0.8}
{'colsample_bytree': 0.7, 'max_depth': 17, 'min_child_weight': 5, 'reg_alpha': 0.1, 'subsample': 0.6}
{'colsample_bytree': 0.7, 'max_depth': 17, 'min_child_weight': 5, 'reg_alpha': 0.1, 'subsample': 0.7}
{'colsample_bytree': 0.7, 'max_depth': 17, 'min_child_weight': 5, 'reg_alpha': 0.1, 'subsample': 0.8}
{'colsample_bytree': 0.7, 'max_depth': 17, 'min_child_weight': 5, 'reg_alpha': 0.5, 'subsample': 0.6}
{'colsample_bytree': 0.7, 'max_depth': 17, 'min_child_weight': 5, 'reg_alpha': 0.5, 'subsample': 0.7}
{'colsample_bytree': 0.7, 'max_depth': 17, 'min_child_weight': 5, 'reg_alpha': 0.5, 'subsample': 0.8}
{'colsample_bytree': 0.7, 'max_depth': 17, 'min_child_weight': 5, 'reg_alpha': 1, 'subsample': 0.6}
{'colsample_bytree': 0.7, 'max_depth': 17, 'min_child_weight': 5, 'reg_alpha': 1, 'subsample': 0.7}
{'colsample_bytree': 0.7, 'max_depth': 17, 'min_child_weight': 5, 'reg_alpha': 1, 'subsample': 0.8}
{'colsample_bytree': 0.7, 'max_depth': 17, 'min_child_weight': 5, 'reg_alpha': 10, 'subsample': 0.6}
{'colsample_bytree': 0.7, 'max_depth': 17, 'min_child_weight': 5, 'reg_alpha': 10, 'subsample': 0.7}
{'colsample_bytree': 0.7, 'max_depth': 17, 'min_child_weight': 5, 'reg_alpha': 10, 'subsample': 0.8}
{'colsample_bytree': 0.7, 'max_depth': 17, 'min_child_weight': 7, 'reg_alpha': 0.1, 'subsample': 0.6}
{'colsample_bytree': 0.7, 'max_depth': 17, 'min_child_weight': 7, 'reg_alpha': 0.1, 'subsample': 0.7}
{'colsample_bytree': 0.7, 'max_depth': 17, 'min_child_weight': 7, 'reg_alpha': 0.1, 'subsample': 0.8}
{'colsample_bytree': 0.7, 'max_depth': 17, 'min_child_weight': 7, 'reg_alpha': 0.5, 'subsample': 0.6}
{'colsample_bytree': 0.7, 'max_depth': 17, 'min_child_weight': 7, 'reg_alpha': 0.5, 'subsample': 0.7}
{'colsample_bytree': 0.7, 'max_depth': 17, 'min_child_weight': 7, 'reg_alpha': 0.5, 'subsample': 0.8}
{'colsample_bytree': 0.7, 'max_depth': 17, 'min_child_weight': 7, 'reg_alpha': 1, 'subsample': 0.6}
{'colsample_bytree': 0.7, 'max_depth': 17, 'min_child_weight': 7, 'reg_alpha': 1, 'subsample': 0.7}
{'colsample_bytree': 0.7, 'max_depth': 17, 'min_child_weight': 7, 'reg_alpha': 1, 'subsample': 0.8}
{'colsample_bytree': 0.7, 'max_depth': 17, 'min_child_weight': 7, 'reg_alpha': 10, 'subsample': 0.6}
{'colsample_bytree': 0.7, 'max_depth': 17, 'min_child_weight': 7, 'reg_alpha': 10, 'subsample': 0.7}
{'colsample_bytree': 0.7, 'max_depth': 17, 'min_child_weight': 7, 'reg_alpha': 10, 'subsample': 0.8}
{'colsample_bytree': 0.7, 'max_depth': 19, 'min_child_weight': 1, 'reg_alpha': 0.1, 'subsample': 0.6}
{'colsample_bytree': 0.7, 'max_depth': 19, 'min_child_weight': 1, 'reg_alpha': 0.1, 'subsample': 0.7}
{'colsample_bytree': 0.7, 'max_depth': 19, 'min_child_weight': 1, 'reg_alpha': 0.1, 'subsample': 0.8}
{'colsample_bytree': 0.7, 'max_depth': 19, 'min_child_weight': 1, 'reg_alpha': 0.5, 'subsample': 0.6}
{'colsample_bytree': 0.7, 'max_depth': 19, 'min_child_weight': 1, 'reg_alpha': 0.5, 'subsample': 0.7}
{'colsample_bytree': 0.7, 'max_depth': 19, 'min_child_weight': 1, 'reg_alpha': 0.5, 'subsample': 0.8}
{'colsample_bytree': 0.7, 'max_depth': 19, 'min_child_weight': 1, 'reg_alpha': 1, 'subsample': 0.6}
{'colsample_bytree': 0.7, 'max_depth': 19, 'min_child_weight': 1, 'reg_alpha': 1, 'subsample': 0.7}
{'colsample_bytree': 0.7, 'max_depth': 19, 'min_child_weight': 1, 'reg_alpha': 1, 'subsample': 0.8}
{'colsample_bytree': 0.7, 'max_depth': 19, 'min_child_weight': 1, 'reg_alpha': 10, 'subsample': 0.6}
{'colsample_bytree': 0.7, 'max_depth': 19, 'min_child_weight': 1, 'reg_alpha': 10, 'subsample': 0.7}
{'colsample_bytree': 0.7, 'max_depth': 19, 'min_child_weight': 1, 'reg_alpha': 10, 'subsample': 0.8}
{'colsample_bytree': 0.7, 'max_depth': 19, 'min_child_weight': 3, 'reg_alpha': 0.1, 'subsample': 0.6}
{'colsample_bytree': 0.7, 'max_depth': 19, 'min_child_weight': 3, 'reg_alpha': 0.1, 'subsample': 0.7}
{'colsample_bytree': 0.7, 'max_depth': 19, 'min_child_weight': 3, 'reg_alpha': 0.1, 'subsample': 0.8}
{'colsample_bytree': 0.7, 'max_depth': 19, 'min_child_weight': 3, 'reg_alpha': 0.5, 'subsample': 0.6}
{'colsample_bytree': 0.7, 'max_depth': 19, 'min_child_weight': 3, 'reg_alpha': 0.5, 'subsample': 0.7}
{'colsample_bytree': 0.7, 'max_depth': 19, 'min_child_weight': 3, 'reg_alpha': 0.5, 'subsample': 0.8}
{'colsample_bytree': 0.7, 'max_depth': 19, 'min_child_weight': 3, 'reg_alpha': 1, 'subsample': 0.6}
{'colsample_bytree': 0.7, 'max_depth': 19, 'min_child_weight': 3, 'reg_alpha': 1, 'subsample': 0.7}
{'colsample_bytree': 0.7, 'max_depth': 19, 'min_child_weight': 3, 'reg_alpha': 1, 'subsample': 0.8}
{'colsample_bytree': 0.7, 'max_depth': 19, 'min_child_weight': 3, 'reg_alpha': 10, 'subsample': 0.6}
{'colsample_bytree': 0.7, 'max_depth': 19, 'min_child_weight': 3, 'reg_alpha': 10, 'subsample': 0.7}
{'colsample_bytree': 0.7, 'max_depth': 19, 'min_child_weight': 3, 'reg_alpha': 10, 'subsample': 0.8}
{'colsample_bytree': 0.7, 'max_depth': 19, 'min_child_weight': 5, 'reg_alpha': 0.1, 'subsample': 0.6}
{'colsample_bytree': 0.7, 'max_depth': 19, 'min_child_weight': 5, 'reg_alpha': 0.1, 'subsample': 0.7}
{'colsample_bytree': 0.7, 'max_depth': 19, 'min_child_weight': 5, 'reg_alpha': 0.1, 'subsample': 0.8}
{'colsample_bytree': 0.7, 'max_depth': 19, 'min_child_weight': 5, 'reg_alpha': 0.5, 'subsample': 0.6}
{'colsample_bytree': 0.7, 'max_depth': 19, 'min_child_weight': 5, 'reg_alpha': 0.5, 'subsample': 0.7}
{'colsample_bytree': 0.7, 'max_depth': 19, 'min_child_weight': 5, 'reg_alpha': 0.5, 'subsample': 0.8}
{'colsample_bytree': 0.7, 'max_depth': 19, 'min_child_weight': 5, 'reg_alpha': 1, 'subsample': 0.6}
{'colsample_bytree': 0.7, 'max_depth': 19, 'min_child_weight': 5, 'reg_alpha': 1, 'subsample': 0.7}
{'colsample_bytree': 0.7, 'max_depth': 19, 'min_child_weight': 5, 'reg_alpha': 1, 'subsample': 0.8}
{'colsample_bytree': 0.7, 'max_depth': 19, 'min_child_weight': 5, 'reg_alpha': 10, 'subsample': 0.6}
{'colsample_bytree': 0.7, 'max_depth': 19, 'min_child_weight': 5, 'reg_alpha': 10, 'subsample': 0.7}
{'colsample_bytree': 0.7, 'max_depth': 19, 'min_child_weight': 5, 'reg_alpha': 10, 'subsample': 0.8}
{'colsample_bytree': 0.7, 'max_depth': 19, 'min_child_weight': 7, 'reg_alpha': 0.1, 'subsample': 0.6}
{'colsample_bytree': 0.7, 'max_depth': 19, 'min_child_weight': 7, 'reg_alpha': 0.1, 'subsample': 0.7}
{'colsample_bytree': 0.7, 'max_depth': 19, 'min_child_weight': 7, 'reg_alpha': 0.1, 'subsample': 0.8}
{'colsample_bytree': 0.7, 'max_depth': 19, 'min_child_weight': 7, 'reg_alpha': 0.5, 'subsample': 0.6}
{'colsample_bytree': 0.7, 'max_depth': 19, 'min_child_weight': 7, 'reg_alpha': 0.5, 'subsample': 0.7}
{'colsample_bytree': 0.7, 'max_depth': 19, 'min_child_weight': 7, 'reg_alpha': 0.5, 'subsample': 0.8}
{'colsample_bytree': 0.7, 'max_depth': 19, 'min_child_weight': 7, 'reg_alpha': 1, 'subsample': 0.6}
{'colsample_bytree': 0.7, 'max_depth': 19, 'min_child_weight': 7, 'reg_alpha': 1, 'subsample': 0.7}
{'colsample_bytree': 0.7, 'max_depth': 19, 'min_child_weight': 7, 'reg_alpha': 1, 'subsample': 0.8}
{'colsample_bytree': 0.7, 'max_depth': 19, 'min_child_weight': 7, 'reg_alpha': 10, 'subsample': 0.6}
{'colsample_bytree': 0.7, 'max_depth': 19, 'min_child_weight': 7, 'reg_alpha': 10, 'subsample': 0.7}
{'colsample_bytree': 0.7, 'max_depth': 19, 'min_child_weight': 7, 'reg_alpha': 10, 'subsample': 0.8}
{'colsample_bytree': 0.8, 'max_depth': 3, 'min_child_weight': 1, 'reg_alpha': 0.1, 'subsample': 0.6}
{'colsample_bytree': 0.8, 'max_depth': 3, 'min_child_weight': 1, 'reg_alpha': 0.1, 'subsample': 0.7}
{'colsample_bytree': 0.8, 'max_depth': 3, 'min_child_weight': 1, 'reg_alpha': 0.1, 'subsample': 0.8}
{'colsample_bytree': 0.8, 'max_depth': 3, 'min_child_weight': 1, 'reg_alpha': 0.5, 'subsample': 0.6}
{'colsample_bytree': 0.8, 'max_depth': 3, 'min_child_weight': 1, 'reg_alpha': 0.5, 'subsample': 0.7}
{'colsample_bytree': 0.8, 'max_depth': 3, 'min_child_weight': 1, 'reg_alpha': 0.5, 'subsample': 0.8}
{'colsample_bytree': 0.8, 'max_depth': 3, 'min_child_weight': 1, 'reg_alpha': 1, 'subsample': 0.6}
{'colsample_bytree': 0.8, 'max_depth': 3, 'min_child_weight': 1, 'reg_alpha': 1, 'subsample': 0.7}
{'colsample_bytree': 0.8, 'max_depth': 3, 'min_child_weight': 1, 'reg_alpha': 1, 'subsample': 0.8}
{'colsample_bytree': 0.8, 'max_depth': 3, 'min_child_weight': 1, 'reg_alpha': 10, 'subsample': 0.6}
{'colsample_bytree': 0.8, 'max_depth': 3, 'min_child_weight': 1, 'reg_alpha': 10, 'subsample': 0.7}
{'colsample_bytree': 0.8, 'max_depth': 3, 'min_child_weight': 1, 'reg_alpha': 10, 'subsample': 0.8}
{'colsample_bytree': 0.8, 'max_depth': 3, 'min_child_weight': 3, 'reg_alpha': 0.1, 'subsample': 0.6}
{'colsample_bytree': 0.8, 'max_depth': 3, 'min_child_weight': 3, 'reg_alpha': 0.1, 'subsample': 0.7}
{'colsample_bytree': 0.8, 'max_depth': 3, 'min_child_weight': 3, 'reg_alpha': 0.1, 'subsample': 0.8}
{'colsample_bytree': 0.8, 'max_depth': 3, 'min_child_weight': 3, 'reg_alpha': 0.5, 'subsample': 0.6}
{'colsample_bytree': 0.8, 'max_depth': 3, 'min_child_weight': 3, 'reg_alpha': 0.5, 'subsample': 0.7}
{'colsample_bytree': 0.8, 'max_depth': 3, 'min_child_weight': 3, 'reg_alpha': 0.5, 'subsample': 0.8}
{'colsample_bytree': 0.8, 'max_depth': 3, 'min_child_weight': 3, 'reg_alpha': 1, 'subsample': 0.6}
{'colsample_bytree': 0.8, 'max_depth': 3, 'min_child_weight': 3, 'reg_alpha': 1, 'subsample': 0.7}
{'colsample_bytree': 0.8, 'max_depth': 3, 'min_child_weight': 3, 'reg_alpha': 1, 'subsample': 0.8}
{'colsample_bytree': 0.8, 'max_depth': 3, 'min_child_weight': 3, 'reg_alpha': 10, 'subsample': 0.6}
{'colsample_bytree': 0.8, 'max_depth': 3, 'min_child_weight': 3, 'reg_alpha': 10, 'subsample': 0.7}
{'colsample_bytree': 0.8, 'max_depth': 3, 'min_child_weight': 3, 'reg_alpha': 10, 'subsample': 0.8}
{'colsample_bytree': 0.8, 'max_depth': 3, 'min_child_weight': 5, 'reg_alpha': 0.1, 'subsample': 0.6}
{'colsample_bytree': 0.8, 'max_depth': 3, 'min_child_weight': 5, 'reg_alpha': 0.1, 'subsample': 0.7}
{'colsample_bytree': 0.8, 'max_depth': 3, 'min_child_weight': 5, 'reg_alpha': 0.1, 'subsample': 0.8}
{'colsample_bytree': 0.8, 'max_depth': 3, 'min_child_weight': 5, 'reg_alpha': 0.5, 'subsample': 0.6}
{'colsample_bytree': 0.8, 'max_depth': 3, 'min_child_weight': 5, 'reg_alpha': 0.5, 'subsample': 0.7}
{'colsample_bytree': 0.8, 'max_depth': 3, 'min_child_weight': 5, 'reg_alpha': 0.5, 'subsample': 0.8}
{'colsample_bytree': 0.8, 'max_depth': 3, 'min_child_weight': 5, 'reg_alpha': 1, 'subsample': 0.6}
{'colsample_bytree': 0.8, 'max_depth': 3, 'min_child_weight': 5, 'reg_alpha': 1, 'subsample': 0.7}
{'colsample_bytree': 0.8, 'max_depth': 3, 'min_child_weight': 5, 'reg_alpha': 1, 'subsample': 0.8}
{'colsample_bytree': 0.8, 'max_depth': 3, 'min_child_weight': 5, 'reg_alpha': 10, 'subsample': 0.6}
{'colsample_bytree': 0.8, 'max_depth': 3, 'min_child_weight': 5, 'reg_alpha': 10, 'subsample': 0.7}
{'colsample_bytree': 0.8, 'max_depth': 3, 'min_child_weight': 5, 'reg_alpha': 10, 'subsample': 0.8}
{'colsample_bytree': 0.8, 'max_depth': 3, 'min_child_weight': 7, 'reg_alpha': 0.1, 'subsample': 0.6}
{'colsample_bytree': 0.8, 'max_depth': 3, 'min_child_weight': 7, 'reg_alpha': 0.1, 'subsample': 0.7}
{'colsample_bytree': 0.8, 'max_depth': 3, 'min_child_weight': 7, 'reg_alpha': 0.1, 'subsample': 0.8}
{'colsample_bytree': 0.8, 'max_depth': 3, 'min_child_weight': 7, 'reg_alpha': 0.5, 'subsample': 0.6}
{'colsample_bytree': 0.8, 'max_depth': 3, 'min_child_weight': 7, 'reg_alpha': 0.5, 'subsample': 0.7}
{'colsample_bytree': 0.8, 'max_depth': 3, 'min_child_weight': 7, 'reg_alpha': 0.5, 'subsample': 0.8}
{'colsample_bytree': 0.8, 'max_depth': 3, 'min_child_weight': 7, 'reg_alpha': 1, 'subsample': 0.6}
{'colsample_bytree': 0.8, 'max_depth': 3, 'min_child_weight': 7, 'reg_alpha': 1, 'subsample': 0.7}
{'colsample_bytree': 0.8, 'max_depth': 3, 'min_child_weight': 7, 'reg_alpha': 1, 'subsample': 0.8}
{'colsample_bytree': 0.8, 'max_depth': 3, 'min_child_weight': 7, 'reg_alpha': 10, 'subsample': 0.6}
{'colsample_bytree': 0.8, 'max_depth': 3, 'min_child_weight': 7, 'reg_alpha': 10, 'subsample': 0.7}
{'colsample_bytree': 0.8, 'max_depth': 3, 'min_child_weight': 7, 'reg_alpha': 10, 'subsample': 0.8}
{'colsample_bytree': 0.8, 'max_depth': 5, 'min_child_weight': 1, 'reg_alpha': 0.1, 'subsample': 0.6}
{'colsample_bytree': 0.8, 'max_depth': 5, 'min_child_weight': 1, 'reg_alpha': 0.1, 'subsample': 0.7}
{'colsample_bytree': 0.8, 'max_depth': 5, 'min_child_weight': 1, 'reg_alpha': 0.1, 'subsample': 0.8}
{'colsample_bytree': 0.8, 'max_depth': 5, 'min_child_weight': 1, 'reg_alpha': 0.5, 'subsample': 0.6}
{'colsample_bytree': 0.8, 'max_depth': 5, 'min_child_weight': 1, 'reg_alpha': 0.5, 'subsample': 0.7}
{'colsample_bytree': 0.8, 'max_depth': 5, 'min_child_weight': 1, 'reg_alpha': 0.5, 'subsample': 0.8}
{'colsample_bytree': 0.8, 'max_depth': 5, 'min_child_weight': 1, 'reg_alpha': 1, 'subsample': 0.6}
{'colsample_bytree': 0.8, 'max_depth': 5, 'min_child_weight': 1, 'reg_alpha': 1, 'subsample': 0.7}
{'colsample_bytree': 0.8, 'max_depth': 5, 'min_child_weight': 1, 'reg_alpha': 1, 'subsample': 0.8}
{'colsample_bytree': 0.8, 'max_depth': 5, 'min_child_weight': 1, 'reg_alpha': 10, 'subsample': 0.6}
{'colsample_bytree': 0.8, 'max_depth': 5, 'min_child_weight': 1, 'reg_alpha': 10, 'subsample': 0.7}
{'colsample_bytree': 0.8, 'max_depth': 5, 'min_child_weight': 1, 'reg_alpha': 10, 'subsample': 0.8}
{'colsample_bytree': 0.8, 'max_depth': 5, 'min_child_weight': 3, 'reg_alpha': 0.1, 'subsample': 0.6}
{'colsample_bytree': 0.8, 'max_depth': 5, 'min_child_weight': 3, 'reg_alpha': 0.1, 'subsample': 0.7}
{'colsample_bytree': 0.8, 'max_depth': 5, 'min_child_weight': 3, 'reg_alpha': 0.1, 'subsample': 0.8}
{'colsample_bytree': 0.8, 'max_depth': 5, 'min_child_weight': 3, 'reg_alpha': 0.5, 'subsample': 0.6}
{'colsample_bytree': 0.8, 'max_depth': 5, 'min_child_weight': 3, 'reg_alpha': 0.5, 'subsample': 0.7}
{'colsample_bytree': 0.8, 'max_depth': 5, 'min_child_weight': 3, 'reg_alpha': 0.5, 'subsample': 0.8}
{'colsample_bytree': 0.8, 'max_depth': 5, 'min_child_weight': 3, 'reg_alpha': 1, 'subsample': 0.6}
{'colsample_bytree': 0.8, 'max_depth': 5, 'min_child_weight': 3, 'reg_alpha': 1, 'subsample': 0.7}
{'colsample_bytree': 0.8, 'max_depth': 5, 'min_child_weight': 3, 'reg_alpha': 1, 'subsample': 0.8}
{'colsample_bytree': 0.8, 'max_depth': 5, 'min_child_weight': 3, 'reg_alpha': 10, 'subsample': 0.6}
{'colsample_bytree': 0.8, 'max_depth': 5, 'min_child_weight': 3, 'reg_alpha': 10, 'subsample': 0.7}
{'colsample_bytree': 0.8, 'max_depth': 5, 'min_child_weight': 3, 'reg_alpha': 10, 'subsample': 0.8}
{'colsample_bytree': 0.8, 'max_depth': 5, 'min_child_weight': 5, 'reg_alpha': 0.1, 'subsample': 0.6}
{'colsample_bytree': 0.8, 'max_depth': 5, 'min_child_weight': 5, 'reg_alpha': 0.1, 'subsample': 0.7}
{'colsample_bytree': 0.8, 'max_depth': 5, 'min_child_weight': 5, 'reg_alpha': 0.1, 'subsample': 0.8}
{'colsample_bytree': 0.8, 'max_depth': 5, 'min_child_weight': 5, 'reg_alpha': 0.5, 'subsample': 0.6}
{'colsample_bytree': 0.8, 'max_depth': 5, 'min_child_weight': 5, 'reg_alpha': 0.5, 'subsample': 0.7}
{'colsample_bytree': 0.8, 'max_depth': 5, 'min_child_weight': 5, 'reg_alpha': 0.5, 'subsample': 0.8}
{'colsample_bytree': 0.8, 'max_depth': 5, 'min_child_weight': 5, 'reg_alpha': 1, 'subsample': 0.6}
{'colsample_bytree': 0.8, 'max_depth': 5, 'min_child_weight': 5, 'reg_alpha': 1, 'subsample': 0.7}
{'colsample_bytree': 0.8, 'max_depth': 5, 'min_child_weight': 5, 'reg_alpha': 1, 'subsample': 0.8}
{'colsample_bytree': 0.8, 'max_depth': 5, 'min_child_weight': 5, 'reg_alpha': 10, 'subsample': 0.6}
{'colsample_bytree': 0.8, 'max_depth': 5, 'min_child_weight': 5, 'reg_alpha': 10, 'subsample': 0.7}
{'colsample_bytree': 0.8, 'max_depth': 5, 'min_child_weight': 5, 'reg_alpha': 10, 'subsample': 0.8}
{'colsample_bytree': 0.8, 'max_depth': 5, 'min_child_weight': 7, 'reg_alpha': 0.1, 'subsample': 0.6}
{'colsample_bytree': 0.8, 'max_depth': 5, 'min_child_weight': 7, 'reg_alpha': 0.1, 'subsample': 0.7}
{'colsample_bytree': 0.8, 'max_depth': 5, 'min_child_weight': 7, 'reg_alpha': 0.1, 'subsample': 0.8}
{'colsample_bytree': 0.8, 'max_depth': 5, 'min_child_weight': 7, 'reg_alpha': 0.5, 'subsample': 0.6}
{'colsample_bytree': 0.8, 'max_depth': 5, 'min_child_weight': 7, 'reg_alpha': 0.5, 'subsample': 0.7}
{'colsample_bytree': 0.8, 'max_depth': 5, 'min_child_weight': 7, 'reg_alpha': 0.5, 'subsample': 0.8}
{'colsample_bytree': 0.8, 'max_depth': 5, 'min_child_weight': 7, 'reg_alpha': 1, 'subsample': 0.6}
{'colsample_bytree': 0.8, 'max_depth': 5, 'min_child_weight': 7, 'reg_alpha': 1, 'subsample': 0.7}
{'colsample_bytree': 0.8, 'max_depth': 5, 'min_child_weight': 7, 'reg_alpha': 1, 'subsample': 0.8}
{'colsample_bytree': 0.8, 'max_depth': 5, 'min_child_weight': 7, 'reg_alpha': 10, 'subsample': 0.6}
{'colsample_bytree': 0.8, 'max_depth': 5, 'min_child_weight': 7, 'reg_alpha': 10, 'subsample': 0.7}
{'colsample_bytree': 0.8, 'max_depth': 5, 'min_child_weight': 7, 'reg_alpha': 10, 'subsample': 0.8}
{'colsample_bytree': 0.8, 'max_depth': 7, 'min_child_weight': 1, 'reg_alpha': 0.1, 'subsample': 0.6}
{'colsample_bytree': 0.8, 'max_depth': 7, 'min_child_weight': 1, 'reg_alpha': 0.1, 'subsample': 0.7}
{'colsample_bytree': 0.8, 'max_depth': 7, 'min_child_weight': 1, 'reg_alpha': 0.1, 'subsample': 0.8}
{'colsample_bytree': 0.8, 'max_depth': 7, 'min_child_weight': 1, 'reg_alpha': 0.5, 'subsample': 0.6}
{'colsample_bytree': 0.8, 'max_depth': 7, 'min_child_weight': 1, 'reg_alpha': 0.5, 'subsample': 0.7}
{'colsample_bytree': 0.8, 'max_depth': 7, 'min_child_weight': 1, 'reg_alpha': 0.5, 'subsample': 0.8}
{'colsample_bytree': 0.8, 'max_depth': 7, 'min_child_weight': 1, 'reg_alpha': 1, 'subsample': 0.6}
{'colsample_bytree': 0.8, 'max_depth': 7, 'min_child_weight': 1, 'reg_alpha': 1, 'subsample': 0.7}
{'colsample_bytree': 0.8, 'max_depth': 7, 'min_child_weight': 1, 'reg_alpha': 1, 'subsample': 0.8}
{'colsample_bytree': 0.8, 'max_depth': 7, 'min_child_weight': 1, 'reg_alpha': 10, 'subsample': 0.6}
{'colsample_bytree': 0.8, 'max_depth': 7, 'min_child_weight': 1, 'reg_alpha': 10, 'subsample': 0.7}
{'colsample_bytree': 0.8, 'max_depth': 7, 'min_child_weight': 1, 'reg_alpha': 10, 'subsample': 0.8}
{'colsample_bytree': 0.8, 'max_depth': 7, 'min_child_weight': 3, 'reg_alpha': 0.1, 'subsample': 0.6}
{'colsample_bytree': 0.8, 'max_depth': 7, 'min_child_weight': 3, 'reg_alpha': 0.1, 'subsample': 0.7}
{'colsample_bytree': 0.8, 'max_depth': 7, 'min_child_weight': 3, 'reg_alpha': 0.1, 'subsample': 0.8}
{'colsample_bytree': 0.8, 'max_depth': 7, 'min_child_weight': 3, 'reg_alpha': 0.5, 'subsample': 0.6}
{'colsample_bytree': 0.8, 'max_depth': 7, 'min_child_weight': 3, 'reg_alpha': 0.5, 'subsample': 0.7}
{'colsample_bytree': 0.8, 'max_depth': 7, 'min_child_weight': 3, 'reg_alpha': 0.5, 'subsample': 0.8}
{'colsample_bytree': 0.8, 'max_depth': 7, 'min_child_weight': 3, 'reg_alpha': 1, 'subsample': 0.6}
{'colsample_bytree': 0.8, 'max_depth': 7, 'min_child_weight': 3, 'reg_alpha': 1, 'subsample': 0.7}
{'colsample_bytree': 0.8, 'max_depth': 7, 'min_child_weight': 3, 'reg_alpha': 1, 'subsample': 0.8}
{'colsample_bytree': 0.8, 'max_depth': 7, 'min_child_weight': 3, 'reg_alpha': 10, 'subsample': 0.6}
{'colsample_bytree': 0.8, 'max_depth': 7, 'min_child_weight': 3, 'reg_alpha': 10, 'subsample': 0.7}
{'colsample_bytree': 0.8, 'max_depth': 7, 'min_child_weight': 3, 'reg_alpha': 10, 'subsample': 0.8}
{'colsample_bytree': 0.8, 'max_depth': 7, 'min_child_weight': 5, 'reg_alpha': 0.1, 'subsample': 0.6}
{'colsample_bytree': 0.8, 'max_depth': 7, 'min_child_weight': 5, 'reg_alpha': 0.1, 'subsample': 0.7}
{'colsample_bytree': 0.8, 'max_depth': 7, 'min_child_weight': 5, 'reg_alpha': 0.1, 'subsample': 0.8}
{'colsample_bytree': 0.8, 'max_depth': 7, 'min_child_weight': 5, 'reg_alpha': 0.5, 'subsample': 0.6}
{'colsample_bytree': 0.8, 'max_depth': 7, 'min_child_weight': 5, 'reg_alpha': 0.5, 'subsample': 0.7}
{'colsample_bytree': 0.8, 'max_depth': 7, 'min_child_weight': 5, 'reg_alpha': 0.5, 'subsample': 0.8}
{'colsample_bytree': 0.8, 'max_depth': 7, 'min_child_weight': 5, 'reg_alpha': 1, 'subsample': 0.6}
{'colsample_bytree': 0.8, 'max_depth': 7, 'min_child_weight': 5, 'reg_alpha': 1, 'subsample': 0.7}
{'colsample_bytree': 0.8, 'max_depth': 7, 'min_child_weight': 5, 'reg_alpha': 1, 'subsample': 0.8}
{'colsample_bytree': 0.8, 'max_depth': 7, 'min_child_weight': 5, 'reg_alpha': 10, 'subsample': 0.6}
{'colsample_bytree': 0.8, 'max_depth': 7, 'min_child_weight': 5, 'reg_alpha': 10, 'subsample': 0.7}
{'colsample_bytree': 0.8, 'max_depth': 7, 'min_child_weight': 5, 'reg_alpha': 10, 'subsample': 0.8}
{'colsample_bytree': 0.8, 'max_depth': 7, 'min_child_weight': 7, 'reg_alpha': 0.1, 'subsample': 0.6}
{'colsample_bytree': 0.8, 'max_depth': 7, 'min_child_weight': 7, 'reg_alpha': 0.1, 'subsample': 0.7}
{'colsample_bytree': 0.8, 'max_depth': 7, 'min_child_weight': 7, 'reg_alpha': 0.1, 'subsample': 0.8}
{'colsample_bytree': 0.8, 'max_depth': 7, 'min_child_weight': 7, 'reg_alpha': 0.5, 'subsample': 0.6}
{'colsample_bytree': 0.8, 'max_depth': 7, 'min_child_weight': 7, 'reg_alpha': 0.5, 'subsample': 0.7}
{'colsample_bytree': 0.8, 'max_depth': 7, 'min_child_weight': 7, 'reg_alpha': 0.5, 'subsample': 0.8}
{'colsample_bytree': 0.8, 'max_depth': 7, 'min_child_weight': 7, 'reg_alpha': 1, 'subsample': 0.6}
{'colsample_bytree': 0.8, 'max_depth': 7, 'min_child_weight': 7, 'reg_alpha': 1, 'subsample': 0.7}
{'colsample_bytree': 0.8, 'max_depth': 7, 'min_child_weight': 7, 'reg_alpha': 1, 'subsample': 0.8}
{'colsample_bytree': 0.8, 'max_depth': 7, 'min_child_weight': 7, 'reg_alpha': 10, 'subsample': 0.6}
{'colsample_bytree': 0.8, 'max_depth': 7, 'min_child_weight': 7, 'reg_alpha': 10, 'subsample': 0.7}
{'colsample_bytree': 0.8, 'max_depth': 7, 'min_child_weight': 7, 'reg_alpha': 10, 'subsample': 0.8}
{'colsample_bytree': 0.8, 'max_depth': 9, 'min_child_weight': 1, 'reg_alpha': 0.1, 'subsample': 0.6}
{'colsample_bytree': 0.8, 'max_depth': 9, 'min_child_weight': 1, 'reg_alpha': 0.1, 'subsample': 0.7}
{'colsample_bytree': 0.8, 'max_depth': 9, 'min_child_weight': 1, 'reg_alpha': 0.1, 'subsample': 0.8}
{'colsample_bytree': 0.8, 'max_depth': 9, 'min_child_weight': 1, 'reg_alpha': 0.5, 'subsample': 0.6}
{'colsample_bytree': 0.8, 'max_depth': 9, 'min_child_weight': 1, 'reg_alpha': 0.5, 'subsample': 0.7}
{'colsample_bytree': 0.8, 'max_depth': 9, 'min_child_weight': 1, 'reg_alpha': 0.5, 'subsample': 0.8}
{'colsample_bytree': 0.8, 'max_depth': 9, 'min_child_weight': 1, 'reg_alpha': 1, 'subsample': 0.6}
{'colsample_bytree': 0.8, 'max_depth': 9, 'min_child_weight': 1, 'reg_alpha': 1, 'subsample': 0.7}
{'colsample_bytree': 0.8, 'max_depth': 9, 'min_child_weight': 1, 'reg_alpha': 1, 'subsample': 0.8}
{'colsample_bytree': 0.8, 'max_depth': 9, 'min_child_weight': 1, 'reg_alpha': 10, 'subsample': 0.6}
{'colsample_bytree': 0.8, 'max_depth': 9, 'min_child_weight': 1, 'reg_alpha': 10, 'subsample': 0.7}
{'colsample_bytree': 0.8, 'max_depth': 9, 'min_child_weight': 1, 'reg_alpha': 10, 'subsample': 0.8}
{'colsample_bytree': 0.8, 'max_depth': 9, 'min_child_weight': 3, 'reg_alpha': 0.1, 'subsample': 0.6}
{'colsample_bytree': 0.8, 'max_depth': 9, 'min_child_weight': 3, 'reg_alpha': 0.1, 'subsample': 0.7}
{'colsample_bytree': 0.8, 'max_depth': 9, 'min_child_weight': 3, 'reg_alpha': 0.1, 'subsample': 0.8}
{'colsample_bytree': 0.8, 'max_depth': 9, 'min_child_weight': 3, 'reg_alpha': 0.5, 'subsample': 0.6}
{'colsample_bytree': 0.8, 'max_depth': 9, 'min_child_weight': 3, 'reg_alpha': 0.5, 'subsample': 0.7}
{'colsample_bytree': 0.8, 'max_depth': 9, 'min_child_weight': 3, 'reg_alpha': 0.5, 'subsample': 0.8}
{'colsample_bytree': 0.8, 'max_depth': 9, 'min_child_weight': 3, 'reg_alpha': 1, 'subsample': 0.6}
{'colsample_bytree': 0.8, 'max_depth': 9, 'min_child_weight': 3, 'reg_alpha': 1, 'subsample': 0.7}
{'colsample_bytree': 0.8, 'max_depth': 9, 'min_child_weight': 3, 'reg_alpha': 1, 'subsample': 0.8}
{'colsample_bytree': 0.8, 'max_depth': 9, 'min_child_weight': 3, 'reg_alpha': 10, 'subsample': 0.6}
{'colsample_bytree': 0.8, 'max_depth': 9, 'min_child_weight': 3, 'reg_alpha': 10, 'subsample': 0.7}
{'colsample_bytree': 0.8, 'max_depth': 9, 'min_child_weight': 3, 'reg_alpha': 10, 'subsample': 0.8}
{'colsample_bytree': 0.8, 'max_depth': 9, 'min_child_weight': 5, 'reg_alpha': 0.1, 'subsample': 0.6}
{'colsample_bytree': 0.8, 'max_depth': 9, 'min_child_weight': 5, 'reg_alpha': 0.1, 'subsample': 0.7}
{'colsample_bytree': 0.8, 'max_depth': 9, 'min_child_weight': 5, 'reg_alpha': 0.1, 'subsample': 0.8}
{'colsample_bytree': 0.8, 'max_depth': 9, 'min_child_weight': 5, 'reg_alpha': 0.5, 'subsample': 0.6}
{'colsample_bytree': 0.8, 'max_depth': 9, 'min_child_weight': 5, 'reg_alpha': 0.5, 'subsample': 0.7}
{'colsample_bytree': 0.8, 'max_depth': 9, 'min_child_weight': 5, 'reg_alpha': 0.5, 'subsample': 0.8}
{'colsample_bytree': 0.8, 'max_depth': 9, 'min_child_weight': 5, 'reg_alpha': 1, 'subsample': 0.6}
{'colsample_bytree': 0.8, 'max_depth': 9, 'min_child_weight': 5, 'reg_alpha': 1, 'subsample': 0.7}
{'colsample_bytree': 0.8, 'max_depth': 9, 'min_child_weight': 5, 'reg_alpha': 1, 'subsample': 0.8}
{'colsample_bytree': 0.8, 'max_depth': 9, 'min_child_weight': 5, 'reg_alpha': 10, 'subsample': 0.6}
{'colsample_bytree': 0.8, 'max_depth': 9, 'min_child_weight': 5, 'reg_alpha': 10, 'subsample': 0.7}
{'colsample_bytree': 0.8, 'max_depth': 9, 'min_child_weight': 5, 'reg_alpha': 10, 'subsample': 0.8}
{'colsample_bytree': 0.8, 'max_depth': 9, 'min_child_weight': 7, 'reg_alpha': 0.1, 'subsample': 0.6}
{'colsample_bytree': 0.8, 'max_depth': 9, 'min_child_weight': 7, 'reg_alpha': 0.1, 'subsample': 0.7}
{'colsample_bytree': 0.8, 'max_depth': 9, 'min_child_weight': 7, 'reg_alpha': 0.1, 'subsample': 0.8}
{'colsample_bytree': 0.8, 'max_depth': 9, 'min_child_weight': 7, 'reg_alpha': 0.5, 'subsample': 0.6}
{'colsample_bytree': 0.8, 'max_depth': 9, 'min_child_weight': 7, 'reg_alpha': 0.5, 'subsample': 0.7}
{'colsample_bytree': 0.8, 'max_depth': 9, 'min_child_weight': 7, 'reg_alpha': 0.5, 'subsample': 0.8}
{'colsample_bytree': 0.8, 'max_depth': 9, 'min_child_weight': 7, 'reg_alpha': 1, 'subsample': 0.6}
{'colsample_bytree': 0.8, 'max_depth': 9, 'min_child_weight': 7, 'reg_alpha': 1, 'subsample': 0.7}
{'colsample_bytree': 0.8, 'max_depth': 9, 'min_child_weight': 7, 'reg_alpha': 1, 'subsample': 0.8}
{'colsample_bytree': 0.8, 'max_depth': 9, 'min_child_weight': 7, 'reg_alpha': 10, 'subsample': 0.6}
{'colsample_bytree': 0.8, 'max_depth': 9, 'min_child_weight': 7, 'reg_alpha': 10, 'subsample': 0.7}
{'colsample_bytree': 0.8, 'max_depth': 9, 'min_child_weight': 7, 'reg_alpha': 10, 'subsample': 0.8}
{'colsample_bytree': 0.8, 'max_depth': 13, 'min_child_weight': 1, 'reg_alpha': 0.1, 'subsample': 0.6}
{'colsample_bytree': 0.8, 'max_depth': 13, 'min_child_weight': 1, 'reg_alpha': 0.1, 'subsample': 0.7}
{'colsample_bytree': 0.8, 'max_depth': 13, 'min_child_weight': 1, 'reg_alpha': 0.1, 'subsample': 0.8}
{'colsample_bytree': 0.8, 'max_depth': 13, 'min_child_weight': 1, 'reg_alpha': 0.5, 'subsample': 0.6}
{'colsample_bytree': 0.8, 'max_depth': 13, 'min_child_weight': 1, 'reg_alpha': 0.5, 'subsample': 0.7}
{'colsample_bytree': 0.8, 'max_depth': 13, 'min_child_weight': 1, 'reg_alpha': 0.5, 'subsample': 0.8}
{'colsample_bytree': 0.8, 'max_depth': 13, 'min_child_weight': 1, 'reg_alpha': 1, 'subsample': 0.6}
{'colsample_bytree': 0.8, 'max_depth': 13, 'min_child_weight': 1, 'reg_alpha': 1, 'subsample': 0.7}
{'colsample_bytree': 0.8, 'max_depth': 13, 'min_child_weight': 1, 'reg_alpha': 1, 'subsample': 0.8}
{'colsample_bytree': 0.8, 'max_depth': 13, 'min_child_weight': 1, 'reg_alpha': 10, 'subsample': 0.6}
{'colsample_bytree': 0.8, 'max_depth': 13, 'min_child_weight': 1, 'reg_alpha': 10, 'subsample': 0.7}
{'colsample_bytree': 0.8, 'max_depth': 13, 'min_child_weight': 1, 'reg_alpha': 10, 'subsample': 0.8}
{'colsample_bytree': 0.8, 'max_depth': 13, 'min_child_weight': 3, 'reg_alpha': 0.1, 'subsample': 0.6}
{'colsample_bytree': 0.8, 'max_depth': 13, 'min_child_weight': 3, 'reg_alpha': 0.1, 'subsample': 0.7}
{'colsample_bytree': 0.8, 'max_depth': 13, 'min_child_weight': 3, 'reg_alpha': 0.1, 'subsample': 0.8}
{'colsample_bytree': 0.8, 'max_depth': 13, 'min_child_weight': 3, 'reg_alpha': 0.5, 'subsample': 0.6}
{'colsample_bytree': 0.8, 'max_depth': 13, 'min_child_weight': 3, 'reg_alpha': 0.5, 'subsample': 0.7}
{'colsample_bytree': 0.8, 'max_depth': 13, 'min_child_weight': 3, 'reg_alpha': 0.5, 'subsample': 0.8}
{'colsample_bytree': 0.8, 'max_depth': 13, 'min_child_weight': 3, 'reg_alpha': 1, 'subsample': 0.6}
{'colsample_bytree': 0.8, 'max_depth': 13, 'min_child_weight': 3, 'reg_alpha': 1, 'subsample': 0.7}
{'colsample_bytree': 0.8, 'max_depth': 13, 'min_child_weight': 3, 'reg_alpha': 1, 'subsample': 0.8}
{'colsample_bytree': 0.8, 'max_depth': 13, 'min_child_weight': 3, 'reg_alpha': 10, 'subsample': 0.6}
{'colsample_bytree': 0.8, 'max_depth': 13, 'min_child_weight': 3, 'reg_alpha': 10, 'subsample': 0.7}
{'colsample_bytree': 0.8, 'max_depth': 13, 'min_child_weight': 3, 'reg_alpha': 10, 'subsample': 0.8}
{'colsample_bytree': 0.8, 'max_depth': 13, 'min_child_weight': 5, 'reg_alpha': 0.1, 'subsample': 0.6}
{'colsample_bytree': 0.8, 'max_depth': 13, 'min_child_weight': 5, 'reg_alpha': 0.1, 'subsample': 0.7}
{'colsample_bytree': 0.8, 'max_depth': 13, 'min_child_weight': 5, 'reg_alpha': 0.1, 'subsample': 0.8}
{'colsample_bytree': 0.8, 'max_depth': 13, 'min_child_weight': 5, 'reg_alpha': 0.5, 'subsample': 0.6}
{'colsample_bytree': 0.8, 'max_depth': 13, 'min_child_weight': 5, 'reg_alpha': 0.5, 'subsample': 0.7}
{'colsample_bytree': 0.8, 'max_depth': 13, 'min_child_weight': 5, 'reg_alpha': 0.5, 'subsample': 0.8}
{'colsample_bytree': 0.8, 'max_depth': 13, 'min_child_weight': 5, 'reg_alpha': 1, 'subsample': 0.6}
{'colsample_bytree': 0.8, 'max_depth': 13, 'min_child_weight': 5, 'reg_alpha': 1, 'subsample': 0.7}
{'colsample_bytree': 0.8, 'max_depth': 13, 'min_child_weight': 5, 'reg_alpha': 1, 'subsample': 0.8}
{'colsample_bytree': 0.8, 'max_depth': 13, 'min_child_weight': 5, 'reg_alpha': 10, 'subsample': 0.6}
{'colsample_bytree': 0.8, 'max_depth': 13, 'min_child_weight': 5, 'reg_alpha': 10, 'subsample': 0.7}
{'colsample_bytree': 0.8, 'max_depth': 13, 'min_child_weight': 5, 'reg_alpha': 10, 'subsample': 0.8}
{'colsample_bytree': 0.8, 'max_depth': 13, 'min_child_weight': 7, 'reg_alpha': 0.1, 'subsample': 0.6}
{'colsample_bytree': 0.8, 'max_depth': 13, 'min_child_weight': 7, 'reg_alpha': 0.1, 'subsample': 0.7}
{'colsample_bytree': 0.8, 'max_depth': 13, 'min_child_weight': 7, 'reg_alpha': 0.1, 'subsample': 0.8}
{'colsample_bytree': 0.8, 'max_depth': 13, 'min_child_weight': 7, 'reg_alpha': 0.5, 'subsample': 0.6}
{'colsample_bytree': 0.8, 'max_depth': 13, 'min_child_weight': 7, 'reg_alpha': 0.5, 'subsample': 0.7}
{'colsample_bytree': 0.8, 'max_depth': 13, 'min_child_weight': 7, 'reg_alpha': 0.5, 'subsample': 0.8}
{'colsample_bytree': 0.8, 'max_depth': 13, 'min_child_weight': 7, 'reg_alpha': 1, 'subsample': 0.6}
{'colsample_bytree': 0.8, 'max_depth': 13, 'min_child_weight': 7, 'reg_alpha': 1, 'subsample': 0.7}
{'colsample_bytree': 0.8, 'max_depth': 13, 'min_child_weight': 7, 'reg_alpha': 1, 'subsample': 0.8}
{'colsample_bytree': 0.8, 'max_depth': 13, 'min_child_weight': 7, 'reg_alpha': 10, 'subsample': 0.6}
{'colsample_bytree': 0.8, 'max_depth': 13, 'min_child_weight': 7, 'reg_alpha': 10, 'subsample': 0.7}
{'colsample_bytree': 0.8, 'max_depth': 13, 'min_child_weight': 7, 'reg_alpha': 10, 'subsample': 0.8}
{'colsample_bytree': 0.8, 'max_depth': 15, 'min_child_weight': 1, 'reg_alpha': 0.1, 'subsample': 0.6}
{'colsample_bytree': 0.8, 'max_depth': 15, 'min_child_weight': 1, 'reg_alpha': 0.1, 'subsample': 0.7}
{'colsample_bytree': 0.8, 'max_depth': 15, 'min_child_weight': 1, 'reg_alpha': 0.1, 'subsample': 0.8}
{'colsample_bytree': 0.8, 'max_depth': 15, 'min_child_weight': 1, 'reg_alpha': 0.5, 'subsample': 0.6}
{'colsample_bytree': 0.8, 'max_depth': 15, 'min_child_weight': 1, 'reg_alpha': 0.5, 'subsample': 0.7}
{'colsample_bytree': 0.8, 'max_depth': 15, 'min_child_weight': 1, 'reg_alpha': 0.5, 'subsample': 0.8}
{'colsample_bytree': 0.8, 'max_depth': 15, 'min_child_weight': 1, 'reg_alpha': 1, 'subsample': 0.6}
{'colsample_bytree': 0.8, 'max_depth': 15, 'min_child_weight': 1, 'reg_alpha': 1, 'subsample': 0.7}
{'colsample_bytree': 0.8, 'max_depth': 15, 'min_child_weight': 1, 'reg_alpha': 1, 'subsample': 0.8}
{'colsample_bytree': 0.8, 'max_depth': 15, 'min_child_weight': 1, 'reg_alpha': 10, 'subsample': 0.6}
{'colsample_bytree': 0.8, 'max_depth': 15, 'min_child_weight': 1, 'reg_alpha': 10, 'subsample': 0.7}
{'colsample_bytree': 0.8, 'max_depth': 15, 'min_child_weight': 1, 'reg_alpha': 10, 'subsample': 0.8}
{'colsample_bytree': 0.8, 'max_depth': 15, 'min_child_weight': 3, 'reg_alpha': 0.1, 'subsample': 0.6}
{'colsample_bytree': 0.8, 'max_depth': 15, 'min_child_weight': 3, 'reg_alpha': 0.1, 'subsample': 0.7}
{'colsample_bytree': 0.8, 'max_depth': 15, 'min_child_weight': 3, 'reg_alpha': 0.1, 'subsample': 0.8}
{'colsample_bytree': 0.8, 'max_depth': 15, 'min_child_weight': 3, 'reg_alpha': 0.5, 'subsample': 0.6}
{'colsample_bytree': 0.8, 'max_depth': 15, 'min_child_weight': 3, 'reg_alpha': 0.5, 'subsample': 0.7}
{'colsample_bytree': 0.8, 'max_depth': 15, 'min_child_weight': 3, 'reg_alpha': 0.5, 'subsample': 0.8}
{'colsample_bytree': 0.8, 'max_depth': 15, 'min_child_weight': 3, 'reg_alpha': 1, 'subsample': 0.6}
{'colsample_bytree': 0.8, 'max_depth': 15, 'min_child_weight': 3, 'reg_alpha': 1, 'subsample': 0.7}
{'colsample_bytree': 0.8, 'max_depth': 15, 'min_child_weight': 3, 'reg_alpha': 1, 'subsample': 0.8}
{'colsample_bytree': 0.8, 'max_depth': 15, 'min_child_weight': 3, 'reg_alpha': 10, 'subsample': 0.6}
{'colsample_bytree': 0.8, 'max_depth': 15, 'min_child_weight': 3, 'reg_alpha': 10, 'subsample': 0.7}
{'colsample_bytree': 0.8, 'max_depth': 15, 'min_child_weight': 3, 'reg_alpha': 10, 'subsample': 0.8}
{'colsample_bytree': 0.8, 'max_depth': 15, 'min_child_weight': 5, 'reg_alpha': 0.1, 'subsample': 0.6}
{'colsample_bytree': 0.8, 'max_depth': 15, 'min_child_weight': 5, 'reg_alpha': 0.1, 'subsample': 0.7}
{'colsample_bytree': 0.8, 'max_depth': 15, 'min_child_weight': 5, 'reg_alpha': 0.1, 'subsample': 0.8}
{'colsample_bytree': 0.8, 'max_depth': 15, 'min_child_weight': 5, 'reg_alpha': 0.5, 'subsample': 0.6}
{'colsample_bytree': 0.8, 'max_depth': 15, 'min_child_weight': 5, 'reg_alpha': 0.5, 'subsample': 0.7}
{'colsample_bytree': 0.8, 'max_depth': 15, 'min_child_weight': 5, 'reg_alpha': 0.5, 'subsample': 0.8}
{'colsample_bytree': 0.8, 'max_depth': 15, 'min_child_weight': 5, 'reg_alpha': 1, 'subsample': 0.6}
{'colsample_bytree': 0.8, 'max_depth': 15, 'min_child_weight': 5, 'reg_alpha': 1, 'subsample': 0.7}
{'colsample_bytree': 0.8, 'max_depth': 15, 'min_child_weight': 5, 'reg_alpha': 1, 'subsample': 0.8}
{'colsample_bytree': 0.8, 'max_depth': 15, 'min_child_weight': 5, 'reg_alpha': 10, 'subsample': 0.6}
{'colsample_bytree': 0.8, 'max_depth': 15, 'min_child_weight': 5, 'reg_alpha': 10, 'subsample': 0.7}
{'colsample_bytree': 0.8, 'max_depth': 15, 'min_child_weight': 5, 'reg_alpha': 10, 'subsample': 0.8}
{'colsample_bytree': 0.8, 'max_depth': 15, 'min_child_weight': 7, 'reg_alpha': 0.1, 'subsample': 0.6}
{'colsample_bytree': 0.8, 'max_depth': 15, 'min_child_weight': 7, 'reg_alpha': 0.1, 'subsample': 0.7}
{'colsample_bytree': 0.8, 'max_depth': 15, 'min_child_weight': 7, 'reg_alpha': 0.1, 'subsample': 0.8}
{'colsample_bytree': 0.8, 'max_depth': 15, 'min_child_weight': 7, 'reg_alpha': 0.5, 'subsample': 0.6}
{'colsample_bytree': 0.8, 'max_depth': 15, 'min_child_weight': 7, 'reg_alpha': 0.5, 'subsample': 0.7}
{'colsample_bytree': 0.8, 'max_depth': 15, 'min_child_weight': 7, 'reg_alpha': 0.5, 'subsample': 0.8}
{'colsample_bytree': 0.8, 'max_depth': 15, 'min_child_weight': 7, 'reg_alpha': 1, 'subsample': 0.6}
{'colsample_bytree': 0.8, 'max_depth': 15, 'min_child_weight': 7, 'reg_alpha': 1, 'subsample': 0.7}
{'colsample_bytree': 0.8, 'max_depth': 15, 'min_child_weight': 7, 'reg_alpha': 1, 'subsample': 0.8}
{'colsample_bytree': 0.8, 'max_depth': 15, 'min_child_weight': 7, 'reg_alpha': 10, 'subsample': 0.6}
{'colsample_bytree': 0.8, 'max_depth': 15, 'min_child_weight': 7, 'reg_alpha': 10, 'subsample': 0.7}
{'colsample_bytree': 0.8, 'max_depth': 15, 'min_child_weight': 7, 'reg_alpha': 10, 'subsample': 0.8}
{'colsample_bytree': 0.8, 'max_depth': 17, 'min_child_weight': 1, 'reg_alpha': 0.1, 'subsample': 0.6}
{'colsample_bytree': 0.8, 'max_depth': 17, 'min_child_weight': 1, 'reg_alpha': 0.1, 'subsample': 0.7}
{'colsample_bytree': 0.8, 'max_depth': 17, 'min_child_weight': 1, 'reg_alpha': 0.1, 'subsample': 0.8}
{'colsample_bytree': 0.8, 'max_depth': 17, 'min_child_weight': 1, 'reg_alpha': 0.5, 'subsample': 0.6}
{'colsample_bytree': 0.8, 'max_depth': 17, 'min_child_weight': 1, 'reg_alpha': 0.5, 'subsample': 0.7}
{'colsample_bytree': 0.8, 'max_depth': 17, 'min_child_weight': 1, 'reg_alpha': 0.5, 'subsample': 0.8}
{'colsample_bytree': 0.8, 'max_depth': 17, 'min_child_weight': 1, 'reg_alpha': 1, 'subsample': 0.6}
{'colsample_bytree': 0.8, 'max_depth': 17, 'min_child_weight': 1, 'reg_alpha': 1, 'subsample': 0.7}
{'colsample_bytree': 0.8, 'max_depth': 17, 'min_child_weight': 1, 'reg_alpha': 1, 'subsample': 0.8}
{'colsample_bytree': 0.8, 'max_depth': 17, 'min_child_weight': 1, 'reg_alpha': 10, 'subsample': 0.6}
{'colsample_bytree': 0.8, 'max_depth': 17, 'min_child_weight': 1, 'reg_alpha': 10, 'subsample': 0.7}
{'colsample_bytree': 0.8, 'max_depth': 17, 'min_child_weight': 1, 'reg_alpha': 10, 'subsample': 0.8}
{'colsample_bytree': 0.8, 'max_depth': 17, 'min_child_weight': 3, 'reg_alpha': 0.1, 'subsample': 0.6}
{'colsample_bytree': 0.8, 'max_depth': 17, 'min_child_weight': 3, 'reg_alpha': 0.1, 'subsample': 0.7}
{'colsample_bytree': 0.8, 'max_depth': 17, 'min_child_weight': 3, 'reg_alpha': 0.1, 'subsample': 0.8}
{'colsample_bytree': 0.8, 'max_depth': 17, 'min_child_weight': 3, 'reg_alpha': 0.5, 'subsample': 0.6}
{'colsample_bytree': 0.8, 'max_depth': 17, 'min_child_weight': 3, 'reg_alpha': 0.5, 'subsample': 0.7}
{'colsample_bytree': 0.8, 'max_depth': 17, 'min_child_weight': 3, 'reg_alpha': 0.5, 'subsample': 0.8}
{'colsample_bytree': 0.8, 'max_depth': 17, 'min_child_weight': 3, 'reg_alpha': 1, 'subsample': 0.6}
{'colsample_bytree': 0.8, 'max_depth': 17, 'min_child_weight': 3, 'reg_alpha': 1, 'subsample': 0.7}
{'colsample_bytree': 0.8, 'max_depth': 17, 'min_child_weight': 3, 'reg_alpha': 1, 'subsample': 0.8}
{'colsample_bytree': 0.8, 'max_depth': 17, 'min_child_weight': 3, 'reg_alpha': 10, 'subsample': 0.6}
{'colsample_bytree': 0.8, 'max_depth': 17, 'min_child_weight': 3, 'reg_alpha': 10, 'subsample': 0.7}
{'colsample_bytree': 0.8, 'max_depth': 17, 'min_child_weight': 3, 'reg_alpha': 10, 'subsample': 0.8}
{'colsample_bytree': 0.8, 'max_depth': 17, 'min_child_weight': 5, 'reg_alpha': 0.1, 'subsample': 0.6}
{'colsample_bytree': 0.8, 'max_depth': 17, 'min_child_weight': 5, 'reg_alpha': 0.1, 'subsample': 0.7}
{'colsample_bytree': 0.8, 'max_depth': 17, 'min_child_weight': 5, 'reg_alpha': 0.1, 'subsample': 0.8}
{'colsample_bytree': 0.8, 'max_depth': 17, 'min_child_weight': 5, 'reg_alpha': 0.5, 'subsample': 0.6}
{'colsample_bytree': 0.8, 'max_depth': 17, 'min_child_weight': 5, 'reg_alpha': 0.5, 'subsample': 0.7}
{'colsample_bytree': 0.8, 'max_depth': 17, 'min_child_weight': 5, 'reg_alpha': 0.5, 'subsample': 0.8}
{'colsample_bytree': 0.8, 'max_depth': 17, 'min_child_weight': 5, 'reg_alpha': 1, 'subsample': 0.6}
{'colsample_bytree': 0.8, 'max_depth': 17, 'min_child_weight': 5, 'reg_alpha': 1, 'subsample': 0.7}
{'colsample_bytree': 0.8, 'max_depth': 17, 'min_child_weight': 5, 'reg_alpha': 1, 'subsample': 0.8}
{'colsample_bytree': 0.8, 'max_depth': 17, 'min_child_weight': 5, 'reg_alpha': 10, 'subsample': 0.6}
{'colsample_bytree': 0.8, 'max_depth': 17, 'min_child_weight': 5, 'reg_alpha': 10, 'subsample': 0.7}
{'colsample_bytree': 0.8, 'max_depth': 17, 'min_child_weight': 5, 'reg_alpha': 10, 'subsample': 0.8}
{'colsample_bytree': 0.8, 'max_depth': 17, 'min_child_weight': 7, 'reg_alpha': 0.1, 'subsample': 0.6}
{'colsample_bytree': 0.8, 'max_depth': 17, 'min_child_weight': 7, 'reg_alpha': 0.1, 'subsample': 0.7}
{'colsample_bytree': 0.8, 'max_depth': 17, 'min_child_weight': 7, 'reg_alpha': 0.1, 'subsample': 0.8}
{'colsample_bytree': 0.8, 'max_depth': 17, 'min_child_weight': 7, 'reg_alpha': 0.5, 'subsample': 0.6}
{'colsample_bytree': 0.8, 'max_depth': 17, 'min_child_weight': 7, 'reg_alpha': 0.5, 'subsample': 0.7}
{'colsample_bytree': 0.8, 'max_depth': 17, 'min_child_weight': 7, 'reg_alpha': 0.5, 'subsample': 0.8}
{'colsample_bytree': 0.8, 'max_depth': 17, 'min_child_weight': 7, 'reg_alpha': 1, 'subsample': 0.6}
{'colsample_bytree': 0.8, 'max_depth': 17, 'min_child_weight': 7, 'reg_alpha': 1, 'subsample': 0.7}
{'colsample_bytree': 0.8, 'max_depth': 17, 'min_child_weight': 7, 'reg_alpha': 1, 'subsample': 0.8}
{'colsample_bytree': 0.8, 'max_depth': 17, 'min_child_weight': 7, 'reg_alpha': 10, 'subsample': 0.6}
{'colsample_bytree': 0.8, 'max_depth': 17, 'min_child_weight': 7, 'reg_alpha': 10, 'subsample': 0.7}
{'colsample_bytree': 0.8, 'max_depth': 17, 'min_child_weight': 7, 'reg_alpha': 10, 'subsample': 0.8}
{'colsample_bytree': 0.8, 'max_depth': 19, 'min_child_weight': 1, 'reg_alpha': 0.1, 'subsample': 0.6}
{'colsample_bytree': 0.8, 'max_depth': 19, 'min_child_weight': 1, 'reg_alpha': 0.1, 'subsample': 0.7}
{'colsample_bytree': 0.8, 'max_depth': 19, 'min_child_weight': 1, 'reg_alpha': 0.1, 'subsample': 0.8}
{'colsample_bytree': 0.8, 'max_depth': 19, 'min_child_weight': 1, 'reg_alpha': 0.5, 'subsample': 0.6}
{'colsample_bytree': 0.8, 'max_depth': 19, 'min_child_weight': 1, 'reg_alpha': 0.5, 'subsample': 0.7}
{'colsample_bytree': 0.8, 'max_depth': 19, 'min_child_weight': 1, 'reg_alpha': 0.5, 'subsample': 0.8}
{'colsample_bytree': 0.8, 'max_depth': 19, 'min_child_weight': 1, 'reg_alpha': 1, 'subsample': 0.6}
{'colsample_bytree': 0.8, 'max_depth': 19, 'min_child_weight': 1, 'reg_alpha': 1, 'subsample': 0.7}
{'colsample_bytree': 0.8, 'max_depth': 19, 'min_child_weight': 1, 'reg_alpha': 1, 'subsample': 0.8}
{'colsample_bytree': 0.8, 'max_depth': 19, 'min_child_weight': 1, 'reg_alpha': 10, 'subsample': 0.6}
{'colsample_bytree': 0.8, 'max_depth': 19, 'min_child_weight': 1, 'reg_alpha': 10, 'subsample': 0.7}
{'colsample_bytree': 0.8, 'max_depth': 19, 'min_child_weight': 1, 'reg_alpha': 10, 'subsample': 0.8}
{'colsample_bytree': 0.8, 'max_depth': 19, 'min_child_weight': 3, 'reg_alpha': 0.1, 'subsample': 0.6}
{'colsample_bytree': 0.8, 'max_depth': 19, 'min_child_weight': 3, 'reg_alpha': 0.1, 'subsample': 0.7}
{'colsample_bytree': 0.8, 'max_depth': 19, 'min_child_weight': 3, 'reg_alpha': 0.1, 'subsample': 0.8}
{'colsample_bytree': 0.8, 'max_depth': 19, 'min_child_weight': 3, 'reg_alpha': 0.5, 'subsample': 0.6}
{'colsample_bytree': 0.8, 'max_depth': 19, 'min_child_weight': 3, 'reg_alpha': 0.5, 'subsample': 0.7}
{'colsample_bytree': 0.8, 'max_depth': 19, 'min_child_weight': 3, 'reg_alpha': 0.5, 'subsample': 0.8}
{'colsample_bytree': 0.8, 'max_depth': 19, 'min_child_weight': 3, 'reg_alpha': 1, 'subsample': 0.6}
{'colsample_bytree': 0.8, 'max_depth': 19, 'min_child_weight': 3, 'reg_alpha': 1, 'subsample': 0.7}
{'colsample_bytree': 0.8, 'max_depth': 19, 'min_child_weight': 3, 'reg_alpha': 1, 'subsample': 0.8}
{'colsample_bytree': 0.8, 'max_depth': 19, 'min_child_weight': 3, 'reg_alpha': 10, 'subsample': 0.6}
{'colsample_bytree': 0.8, 'max_depth': 19, 'min_child_weight': 3, 'reg_alpha': 10, 'subsample': 0.7}
{'colsample_bytree': 0.8, 'max_depth': 19, 'min_child_weight': 3, 'reg_alpha': 10, 'subsample': 0.8}
{'colsample_bytree': 0.8, 'max_depth': 19, 'min_child_weight': 5, 'reg_alpha': 0.1, 'subsample': 0.6}
{'colsample_bytree': 0.8, 'max_depth': 19, 'min_child_weight': 5, 'reg_alpha': 0.1, 'subsample': 0.7}
{'colsample_bytree': 0.8, 'max_depth': 19, 'min_child_weight': 5, 'reg_alpha': 0.1, 'subsample': 0.8}
{'colsample_bytree': 0.8, 'max_depth': 19, 'min_child_weight': 5, 'reg_alpha': 0.5, 'subsample': 0.6}
{'colsample_bytree': 0.8, 'max_depth': 19, 'min_child_weight': 5, 'reg_alpha': 0.5, 'subsample': 0.7}
{'colsample_bytree': 0.8, 'max_depth': 19, 'min_child_weight': 5, 'reg_alpha': 0.5, 'subsample': 0.8}
{'colsample_bytree': 0.8, 'max_depth': 19, 'min_child_weight': 5, 'reg_alpha': 1, 'subsample': 0.6}
{'colsample_bytree': 0.8, 'max_depth': 19, 'min_child_weight': 5, 'reg_alpha': 1, 'subsample': 0.7}
{'colsample_bytree': 0.8, 'max_depth': 19, 'min_child_weight': 5, 'reg_alpha': 1, 'subsample': 0.8}
{'colsample_bytree': 0.8, 'max_depth': 19, 'min_child_weight': 5, 'reg_alpha': 10, 'subsample': 0.6}
{'colsample_bytree': 0.8, 'max_depth': 19, 'min_child_weight': 5, 'reg_alpha': 10, 'subsample': 0.7}
{'colsample_bytree': 0.8, 'max_depth': 19, 'min_child_weight': 5, 'reg_alpha': 10, 'subsample': 0.8}
{'colsample_bytree': 0.8, 'max_depth': 19, 'min_child_weight': 7, 'reg_alpha': 0.1, 'subsample': 0.6}
{'colsample_bytree': 0.8, 'max_depth': 19, 'min_child_weight': 7, 'reg_alpha': 0.1, 'subsample': 0.7}
{'colsample_bytree': 0.8, 'max_depth': 19, 'min_child_weight': 7, 'reg_alpha': 0.1, 'subsample': 0.8}
{'colsample_bytree': 0.8, 'max_depth': 19, 'min_child_weight': 7, 'reg_alpha': 0.5, 'subsample': 0.6}
{'colsample_bytree': 0.8, 'max_depth': 19, 'min_child_weight': 7, 'reg_alpha': 0.5, 'subsample': 0.7}
{'colsample_bytree': 0.8, 'max_depth': 19, 'min_child_weight': 7, 'reg_alpha': 0.5, 'subsample': 0.8}
{'colsample_bytree': 0.8, 'max_depth': 19, 'min_child_weight': 7, 'reg_alpha': 1, 'subsample': 0.6}
{'colsample_bytree': 0.8, 'max_depth': 19, 'min_child_weight': 7, 'reg_alpha': 1, 'subsample': 0.7}
{'colsample_bytree': 0.8, 'max_depth': 19, 'min_child_weight': 7, 'reg_alpha': 1, 'subsample': 0.8}
{'colsample_bytree': 0.8, 'max_depth': 19, 'min_child_weight': 7, 'reg_alpha': 10, 'subsample': 0.6}
{'colsample_bytree': 0.8, 'max_depth': 19, 'min_child_weight': 7, 'reg_alpha': 10, 'subsample': 0.7}
{'colsample_bytree': 0.8, 'max_depth': 19, 'min_child_weight': 7, 'reg_alpha': 10, 'subsample': 0.8}
