# Supplementary material for: Novel target identification towards drug repurposing based on biological activity profiles
Source: PLoS One. 2025 May 6;20(5):e0319865. doi: 10.1371/journal.pone.0319865 (PMC12054903; doi:10.1371/journal.pone.0319865)
Supplement: Table S6 — (CSV) [file pone.0319865.s006.csv]

gene	knn	rf	svc	xgb	# of Associated Gene
CA9	0.560872497	0.581123431	0.556520655	0.516890106	52
CA4	0.545674291	0.564033134	0.573419243	0.595804394	37
CA14	0.520882907	0.54799323	0.535625462	0.487112513	34
CA7	0.562166647	0.530045292	0.544170884	0.49297483	33
CA6	0.553357848	0.47113108	0.57538581	0.477921144	30
MAOB	0.537669333	0.556638094	0.536949707	0.575012282	25
GABRA3	0.507994659	0.490894951	0.577271054	0.467337107	22
GABRA5	0.507994659	0.490894951	0.577271054	0.467337107	20
GABRB1	0.576082347	0.541236047	0.595498636	0.544345456	16
GABRG3	0.501494039	0.470902244	0.563763038	0.488818211	15
PDE4B	0.518002328	0.559971147	0.559872051	0.571243312	13
TNF	0.539790151	0.598196801	0.493929008	0.560714872	12
ADA	0.525396825	0.52198195	0.534547251	0.476983892	12
PDE4D	0.536462729	0.579716697	0.562524278	0.596016794	11
ADORA1	0.485561342	0.506622425	0.567158449	0.507149061	10
OR51E2	0.591634477	0.560057157	0.556932121	0.492294668	10
