# Supplementary material for: Novel target identification towards drug repurposing based on biological activity profiles
Source: PLoS One. 2025 May 6;20(5):e0319865. doi: 10.1371/journal.pone.0319865 (PMC12054903; doi:10.1371/journal.pone.0319865)
Supplement: Table S7 — (XLSX) [file pone.0319865.s007.xlsx]

## Sheet: Sheet1
	High_param1	High_param2	High_param3	High_param4	High_param5	Middle_param1	Middle_param2	Middle_param3	Middle_param4	Middle_param5	Low_param1	Low_param2	Low_param3	Low_param4	Low_param5
knn	n_neighbours:31, p:3	n_neighbours:33, p:3	n_neighbours:33, p:2	n_neighbours:25, p:3	n_neighbours:25, p:2	n_neighbours:17, p:3	n_neighbours:33, p:1	n_neighbours:31, p:1	n_neighbours:17, p:2	n_neighbours:25, p:1	n_neighbours:9, p:2	n_neighbours:7, p:2	n_neighbours:7, p:3	n_neighbours:9, p:1	n_neighbours:7, p:1
rf	bootstrap: false; max_depth: 6, max_features:auto, min_samples_leaf: 4, min_samples_split:2, n_estimators: 30	bootstrap: false; max_depth: 6, max_features:auto, min_samples_leaf: 4, min_samples_split:3, n_estimators: 30	bootstrap: false; max_depth: 6, max_features:auto, min_samples_leaf: 4, min_samples_split:4, n_estimators: 30	bootstrap: false; max_depth: 6, max_features:auto, min_samples_leaf: 4, min_samples_split:2, n_estimators: 30	bootstrap: false; max_depth: 6, max_features:sqrt, min_samples_leaf: 4, min_samples_split:3, n_estimators: 30	bootstrap: false; max_depth: 15, max_features:sqrt, min_samples_leaf: 2, min_samples_split:2, n_estimators: 30	bootstrap: false; max_depth: 15, max_features:sqrt, min_samples_leaf: 2, min_samples_split:3, n_estimators: 30	bootstrap: false; max_depth: 15, max_features:sqrt, min_samples_leaf: 2, min_samples_split:4, n_estimators: 30	bootstrap: true; max_depth: 9, max_features:auto, min_samples_leaf: 2, min_samples_split:2, n_estimators: 20	bootstrap: true; max_depth: 9, max_features:auto, min_samples_leaf: 2, min_samples_split:3, n_estimators: 20	bootstrap: false; max_depth: 15, max_features:auto, min_samples_leaf: 2, min_samples_split:3, n_estimators: 2	bootstrap: false; max_depth: 15, max_features:auto, min_samples_leaf: 2, min_samples_split:4, n_estimators: 2	bootstrap: false; max_depth: 15, max_features:sqrt, min_samples_leaf: 2, min_samples_split:2, n_estimators: 2	bootstrap: false; max_depth: 15, max_features:sqrt, min_samples_leaf: 2, min_samples_split:3, n_estimators: 2	bootstrap: false; max_depth: 15, max_features:sqrt, min_samples_leaf: 2, min_samples_split:4, n_estimators: 2
svc	C:0.1; gamma:0.5; kernel: rbf	C:1; gamma:0.5; kernel: rbf	C:20; gamma:0.5; kernel: rbf	C:10; gamma:0.5; kernel: rbf	C:15; gamma:0.5; kernel: rbf	C:1; gamma:0.1; kernel: rbf	C:15; gamma:0.01; kernel: rbf	C:20; gamma:0.01; kernel: rbf	C:100; gamma:0.01; kernel: rbf	C:10; gamma:0.01; kernel: rbf	C:0.01; gamma:0.5; kernel: rbf	C:0.01; gamma:0.1; kernel: rbf	C:0.001; gamma:0.001; kernel: rbf	C:0.01; gamma:0.001; kernel: rbf	C:0.001; gamma:0.01; kernel: rbf
xgb	Colsample_bytree: 0.8, max_depth: 7, min_child_weight: 3, reg_alpha: 1, subsample: 0.7	Colsample_bytree: 0.8, max_depth: 5, min_child_weight: 5, reg_alpha: 0.5, subsample: 0.6	Colsample_bytree: 0.7, max_depth: 5, min_child_weight: 1, reg_alpha: 1, subsample: 0.6	Colsample_bytree: 0.7, max_depth: 7, min_child_weight: 1, reg_alpha: 1, subsample: 0.6	Colsample_bytree: 0.7, max_depth: 9, min_child_weight: 1, reg_alpha: 1, subsample: 0.6	Colsample_bytree: 0.7, max_depth: 7, min_child_weight: 5, reg_alpha: 0.5, subsample: 0.6	Colsample_bytree: 0.8, max_depth: 5, min_child_weight: 5, reg_alpha: 1, subsample: 0.6	Colsample_bytree: 0.8, max_depth: 7, min_child_weight: 5, reg_alpha: 1, subsample: 0.6	Colsample_bytree: 0.8, max_depth: 9, min_child_weight: 5, reg_alpha: 1, subsample: 0.6	Colsample_bytree: 0.8, max_depth: 13, min_child_weight: 5, reg_alpha: 1, subsample: 0.6	Colsample_bytree: 0.6, max_depth: 13, min_child_weight: 1, reg_alpha: 1, subsample: 0.6	Colsample_bytree: 0.6, max_depth: 15, min_child_weight: 1, reg_alpha: 1, subsample: 0.6	Colsample_bytree: 0.6, max_depth: 17, min_child_weight: 1, reg_alpha: 1, subsample: 0.6	Colsample_bytree: 0.6, max_depth: 19, min_child_weight: 1, reg_alpha: 1, subsample: 0.6	Colsample_bytree: 0.6, max_depth: 5, min_child_weight: 1, reg_alpha: 1, subsample: 0.6
