# Supplementary material for: Novel target identification towards drug repurposing based on biological activity profiles
Source: PLoS One. 2025 May 6;20(5):e0319865. doi: 10.1371/journal.pone.0319865 (PMC12054903; doi:10.1371/journal.pone.0319865)
Supplement: Table S8 — (XLSX) [file pone.0319865.s008.xlsx]

## Sheet: Sheet1
(Average performance)	Model	interest_gene_targets	StructureID
6	[SVC_1, SVC_2, SVC_3, XGB_1, XGB_2, XGB_3]	'ACHE'	102518-79-6
1	[XGB_3]	'ADORA3'	132539-06-1
3	[RF_2, SVC_3, XGB_3]	'ADRA1A'	32266-10-7
1	[XGB_1]	'ADRA1A'	364-62-5
1	[XGB_3]	'ADRA1B'	2753-45-9
2	[XGB_2, XGB_3]	'ADRA1D'	120011-70-3
2	[XGB_2, XGB_3]	'ADRA1D'	2062-77-3
2	[XGB_1, XGB_3]	'ADRA1D'	33032-12-1
1	[XGB_3]	'ADRA1D'	71119-11-4
3	[SVC_1, SVC_2, SVC_3]	'ADRA2A'	32266-10-7
3	[XGB_1, XGB_2, XGB_3]	'ADRA2A'	364-62-5
3	[XGB_1, XGB_2, XGB_3]	'ADRA2A'	75859-03-9
2	[XGB_2, XGB_3]	'ADRA2A'	139233-53-7
1	[XGB_1]	'ADRA2A'	136434-34-9
1	[XGB_3]	'ADRA2A'	17321-77-6
1	[XGB_2]	'ADRA2A'	2062-77-3
2	[XGB_1, XGB_2]	'ADRA2B'	364-62-5
1	[XGB_3]	'ADRA2B'	118499-70-0
1	[XGB_3]	'ADRA2B'	71119-11-4
2	[XGB_1, XGB_2]	'ADRA2C'	139233-53-7
1	[XGB_1]	'ADRA2C'	113-42-8
1	[XGB_1]	'ADRA2C'	85798-08-9
3	[XGB_1, XGB_2, XGB_3]	'ADRB1'	7361-61-7
2	[XGB_1, XGB_3]	'ADRB2'	63-56-9
1	[XGB_3]	'ADRB2'	3753-81-9
6	[RF_1, RF_3, SVC_3, XGB_1, XGB_2, XGB_3]	'ADRB3'	32266-10-7
2	[XGB_1, XGB_2]	'ADRB3'	5874-97-5
1	[SVC_1]	'AOX1'	17321-77-6
1	[SVC_1]	'AOX1'	75859-03-9
3	[SVC_1, SVC_2, SVC_3]	'AR'	90-51-7
2	[RF_2, XGB_3]	'AR'	10161-33-8
2	[KNN_1, KNN_3]	'AR'	1239-29-8
2	[XGB_1, XGB_2]	'AR'	14587-50-9
2	[XGB_2, XGB_3]	'AR'	6385-02-0
1	[XGB_3]	'AR'	27323-41-7
1	[KNN_2]	'AR'	434-07-1
1	[XGB_1]	'AR'	NOCAS_47381
1	[SVC_2]	'BCHE'	102518-79-6
1	[XGB_2]	'C5'	775304-57-9
1	[XGB_3]	'CA1'	97-74-5
1	[XGB_3]	'CA12'	97-77-8
1	[XGB_2]	'CA2'	971-15-3
1	[XGB_3]	'CA6'	68-11-1
3	[SVC_1, SVC_2, SVC_3]	'CALM1'	75859-03-9
2	[XGB_1, XGB_3]	'CHRM1'	14984-68-0
1	[XGB_3]	'CHRM1'	37661-08-8
2	[XGB_1, XGB_2]	'CHRM2'	486-12-4
1	[XGB_2]	'CHRM2'	33032-12-1
1	[XGB_3]	'CHRM3'	33032-12-1
3	[SVC_1, SVC_2, SVC_3]	'CHRM5'	62-51-1
3	[SVC_1, SVC_2, SVC_3]	'CYP19A1'	25371-96-4
3	[SVC_1, SVC_2, SVC_3]	'CYP1A2'	81-14-1
2	[SVC_2, SVC_3]	'CYP1A2'	15930-66-2
2	[XGB_1, XGB_3]	'CYP1A2'	31431-39-7
2	[XGB_2, XGB_3]	'CYP1A2'	60-87-7
1	[XGB_3]	'CYP1A2'	775304-57-9
1	[XGB_2]	'CYP1A2'	84-65-1
2	[SVC_3, XGB_1]	'CYP2C19'	60628-96-8
2	[SVC_1, SVC_2]	'CYP2C9'	60628-96-8
5	[SVC_1, SVC_2, SVC_3, XGB_1, XGB_3]	'CYP2D6'	124937-51-5
3	[SVC_1, SVC_2, SVC_3]	'CYP2D6'	1217457-81-2
3	[RF_1, XGB_2, XGB_3]	'CYP2D6'	17321-77-6
3	[KNN_1, KNN_2, KNN_3]	'CYP2D6'	303-49-1
2	[XGB_2, XGB_3]	'CYP2D6'	1104-22-9
2	[XGB_1, XGB_3]	'CYP2D6'	113-92-8
2	[XGB_2, XGB_3]	'CYP2D6'	14587-50-9
2	[XGB_2, XGB_3]	'CYP2D6'	65576-45-6
2	[KNN_3, XGB_3]	'CYP2D6'	75859-03-9
2	[XGB_1, XGB_2]	'CYP2D6'	82186-77-4
2	[XGB_2, XGB_3]	'CYP2D6'	NOCAS_48895
1	[XGB_3]	'CYP2D6'	298-57-7
1	[KNN_3]	'CYP2D6'	33414-30-1
1	[XGB_2]	'CYP2D6'	486-12-4
1	[XGB_2]	'CYP2D6'	911-45-5
4	[SVC_1, SVC_2, SVC_3, XGB_1]	'DRD1'	440-17-5
2	[XGB_2, XGB_3]	'DRD1'	33032-12-1
1	[XGB_2]	'DRD1'	75859-03-9
5	[SVC_1, SVC_2, SVC_3, XGB_1, XGB_3]	'DRD2'	75444-65-4
3	[SVC_2, SVC_3, XGB_1]	'DRD2'	2753-45-9
3	[XGB_1, XGB_2, XGB_3]	'DRD2'	33032-12-1
3	[XGB_1, XGB_2, XGB_3]	'DRD2'	911-45-5
3	[XGB_1, XGB_2, XGB_3]	'DRD2'	959-24-0
5	[SVC_1, SVC_2, SVC_3, XGB_1, XGB_2]	'DRD3'	75444-65-4
3	[SVC_3, XGB_1, XGB_2]	'DRD3'	440-17-5
2	[SVC_2, SVC_3]	'DRD3'	2058-52-8
2	[SVC_2, SVC_3]	'DRD3'	2753-45-9
1	[XGB_1]	'DRD3'	2062-77-3
1	[XGB_3]	'DRD3'	33032-12-1
1	[XGB_1]	'DRD3'	4093-35-0
1	[XGB_3]	'DRD3'	75859-03-9
1	[XGB_1]	'DRD3'	964-52-3
6	[SVC_1, SVC_2, SVC_3, XGB_1, XGB_2, XGB_3]	'DRD4'	75444-65-4
3	[SVC_1, SVC_2, SVC_3]	'DRD4'	2753-45-9
1	[XGB_3]	'DRD4'	113-42-8
1	[SVC_3]	'DRD4'	2058-52-8
1	[XGB_2]	'ESR1'	26538-44-3
1	[XGB_1]	'GABRB2'	150375-75-0
2	[XGB_1, XGB_2]	'GABRG2'	150375-75-0
3	[KNN_1, KNN_2, KNN_3]	'HRH1'	1553-34-0
3	[KNN_1, KNN_2, KNN_3]	'HRH1'	20229-30-5
3	[KNN_1, KNN_2, KNN_3]	'HRH1'	33414-30-1
2	[KNN_1, KNN_2]	'HRH1'	15574-96-6
2	[XGB_2, XGB_3]	'HRH1'	1617-90-9
2	[KNN_1, KNN_3]	'HRH1'	3416-26-0
2	[KNN_1, KNN_3]	'HRH1'	521-78-8
2	[XGB_2, XGB_3]	'HRH1'	75859-03-9
1	[KNN_3]	'HRH1'	1098-60-8
1	[KNN_3]	'HRH1'	1225-55-4
1	[SVC_1]	'HRH1'	63-56-9
3	[SVC_1, SVC_2, SVC_3]	'HTR1A'	2058-52-8
3	[XGB_1, XGB_2, XGB_3]	'HTR1A'	33032-12-1
2	[XGB_1, XGB_2]	'HTR1A'	2062-77-3
1	[XGB_2]	'HTR1A'	14984-68-0
1	[XGB_3]	'HTR1A'	29216-28-2
1	[XGB_1]	'HTR1A'	4093-35-0
1	[XGB_2]	'HTR1A'	60-87-7
2	[SVC_1, SVC_3]	'HTR1B'	2058-52-8
2	[SVC_2, SVC_3]	'HTR1D'	2058-52-8
3	[SVC_1, SVC_2, SVC_3]	'HTR1E'	2058-52-8
1	[XGB_3]	'HTR1E'	101477-54-7
3	[SVC_1, SVC_2, SVC_3]	'HTR1F'	2058-52-8
6	[KNN_1, KNN_3, RF_1, RF_3, XGB_1, XGB_2]	'HTR2A'	75859-03-9
4	[KNN_2, RF_1, XGB_2, XGB_3]	'HTR2A'	29216-28-2
3	[KNN_1, KNN_2, KNN_3]	'HTR2A'	1098-60-8
3	[KNN_1, KNN_2, KNN_3]	'HTR2A'	1553-34-0
3	[XGB_1, XGB_2, XGB_3]	'HTR2A'	2062-77-3
3	[KNN_1, KNN_2, KNN_3]	'HTR2A'	289716-94-5
3	[XGB_1, XGB_2, XGB_3]	'HTR2A'	33032-12-1
3	[KNN_1, KNN_2, KNN_3]	'HTR2A'	33414-30-1
3	[XGB_1, XGB_2, XGB_3]	'HTR2A'	364-62-5
3	[KNN_1, KNN_2, KNN_3]	'HTR2A'	4789-68-8
3	[KNN_1, KNN_2, KNN_3]	'HTR2A'	848-53-3
2	[XGB_1, XGB_2]	'HTR2A'	113-92-8
2	[XGB_1, XGB_2]	'HTR2A'	64057-70-1
2	[XGB_2, XGB_3]	'HTR2A'	911-45-5
2	[SVC_1, SVC_2]	'HTR2A'	NOCAS_48895
1	[KNN_3]	'HTR2A'	1225-55-4
1	[KNN_2]	'HTR2A'	169293-50-9
1	[XGB_2]	'HTR2A'	2508-72-7
1	[XGB_3]	'HTR2A'	298-57-7
1	[XGB_2]	'HTR2A'	4093-35-0
1	[XGB_3]	'HTR2A'	6724-53-4
1	[XGB_2]	'HTR2A'	964-52-3
4	[SVC_3, XGB_1, XGB_2, XGB_3]	'HTR2B'	136434-34-9
3	[SVC_1, SVC_2, SVC_3]	'HTR2B'	NOCAS_48895
1	[XGB_1]	'HTR2B'	33032-12-1
6	[KNN_1, KNN_3, RF_2, XGB_1, XGB_2, XGB_3]	'HTR2C'	75859-03-9
3	[KNN_1, KNN_2, KNN_3]	'HTR2C'	289716-94-5
3	[KNN_1, KNN_2, KNN_3]	'HTR2C'	33414-30-1
3	[SVC_1, SVC_2, SVC_3]	'HTR2C'	64057-70-1
3	[KNN_1, KNN_2, KNN_3]	'HTR2C'	848-53-3
2	[KNN_1, KNN_3]	'HTR2C'	1098-60-8
2	[XGB_2, XGB_3]	'HTR2C'	364-62-5
2	[XGB_1, XGB_2]	'HTR2C'	4093-35-0
1	[KNN_2]	'HTR2C'	29216-28-2
1	[XGB_1]	'HTR2C'	33032-12-1
4	[RF_1, XGB_1, XGB_2, XGB_3]	'HTR6'	17321-77-6
3	[SVC_1, SVC_2, SVC_3]	'HTR6'	2058-52-8
3	[SVC_1, SVC_2, SVC_3]	'HTR6'	NOCAS_48895
1	[XGB_1]	'HTR6'	440-17-5
4	[SVC_1, SVC_2, SVC_3, XGB_1]	'HTR7'	2058-52-8
1	[XGB_1]	'HTR7'	60-87-7
4	[RF_1, XGB_1, XGB_2, XGB_3]	'KCNH2'	75859-03-9
3	[RF_2, XGB_1, XGB_2]	'KCNH2'	17321-77-6
3	[SVC_1, SVC_2, SVC_3]	'KCNH2'	486-12-4
3	[XGB_1, XGB_2, XGB_3]	'KCNH2'	71119-11-4
2	[XGB_1, XGB_3]	'KCNH2'	60-87-7
2	[XGB_1, XGB_2]	'KCNH2'	NOCAS_47381
1	[XGB_1]	'KCNH2'	129-03-3
1	[SVC_3]	'KCNH2'	133454-47-4
1	[SVC_3]	'KCNH2'	2753-45-9
1	[KNN_3]	'KCNH2'	521-78-8
1	[XGB_1]	'KCNH2'	553-08-2
12	[KNN_1, KNN_2, KNN_3, RF_1, RF_2, RF_3, SVC_1, SVC_2, SVC_3, XGB_1, XGB_2, XGB_3]	'NR3C1'	127-31-1
12	[KNN_1, KNN_2, KNN_3, RF_1, RF_2, RF_3, SVC_1, SVC_2, SVC_3, XGB_1, XGB_2, XGB_3]	'NR3C1'	1310709-74-0
12	[KNN_1, KNN_2, KNN_3, RF_1, RF_2, RF_3, SVC_1, SVC_2, SVC_3, XGB_1, XGB_2, XGB_3]	'NR3C1'	59198-70-8
6	[KNN_2, RF_1, SVC_1, SVC_2, SVC_3, XGB_2]	'NR3C1'	152-58-9
5	[KNN_1, KNN_2, KNN_3, XGB_1, XGB_2]	'NR3C1'	2919-66-6
3	[KNN_1, KNN_2, KNN_3]	'NR3C1'	49697-38-3
1	[KNN_2]	'NR3C1'	56-47-3
1	[KNN_2]	'NR3C1'	76-43-7
2	[SVC_1, SVC_3]	'OPRM1'	34681-23-7
1	[XGB_3]	'OPRM1'	113-42-8
1	[SVC_3]	'PPARA'	112529-15-4
3	[SVC_1, SVC_2, SVC_3]	'PPARG'	90-51-7
1	[SVC_1]	'PPARG'	119-40-4
3	[XGB_1, XGB_2, XGB_3]	'PTGS1'	50892-23-4
2	[XGB_2, XGB_3]	'PTGS1'	518-47-8
1	[XGB_3]	'PTGS1'	113136-77-9
1	[SVC_2]	'PTGS1'	119-40-4
1	[XGB_1]	'PTGS1'	136-45-8
1	[XGB_3]	'PTGS1'	389-08-2
1	[SVC_2]	'PTGS1'	90-51-7
1	[XGB_3]	'PTGS1'	94-81-5
3	[XGB_1, XGB_2, XGB_3]	'PTGS2'	50892-23-4
2	[SVC_2, SVC_3]	'PTGS2'	90-51-7
1	[SVC_2]	'PTGS2'	119-40-4
1	[XGB_2]	'PTGS2'	136-45-8
1	[XGB_2]	'PTGS2'	505-52-2
1	[XGB_3]	'PTGS2'	518-47-8
1	[XGB_1]	'PTGS2'	94-81-5
1	[XGB_3]	'PTGS2'	94-82-6
10	[KNN_2, RF_1, RF_2, RF_3, SVC_1, SVC_2, SVC_3, XGB_1, XGB_2, XGB_3]	'SHBG'	10161-33-8
3	[SVC_1, SVC_2, SVC_3]	'SHBG'	2668-66-8
2	[KNN_1, KNN_3]	'SHBG'	434-07-1
1	[XGB_2]	'SI'	33032-12-1
1	[XGB_3]	'SI'	NOCAS_47381
2	[XGB_1, XGB_2]	'SIGMAR1'	486-12-4
1	[XGB_2]	'SIGMAR1'	1104-22-9
1	[XGB_2]	'SIGMAR1'	NOCAS_47381
2	[XGB_1, XGB_2]	'SLC6A2'	486-12-4
2	[XGB_1, XGB_3]	'SLC6A3'	486-12-4
6	[SVC_1, SVC_2, SVC_3, XGB_1, XGB_2, XGB_3]	'SLC6A4'	486-12-4
3	[SVC_1, SVC_2, SVC_3]	'SLC6A4'	124937-51-5
3	[SVC_2, SVC_3, XGB_3]	'SLC6A4'	15930-66-2
2	[XGB_1, XGB_3]	'SLC6A4'	75859-03-9
1	[SVC_3]	'SLC6A4'	1217457-81-2
1	[XGB_2]	'SLC6A4'	129-03-3
1	[SVC_2]	'SLC6A4'	1617-90-9
1	[XGB_3]	'SLCO1B1'	27072-45-3

## Sheet: Sheet2
(Average performance)	Model	interest_gene_targets	StructureID	Public Data	Gene related rare disease/disease
12	[KNN_1, KNN_2, KNN_3, RF_1, RF_2, RF_3, SVC_1, SVC_2, SVC_3, XGB_1, XGB_2, XGB_3]	'NR3C1'	127-31-1	tox21-gr-hela-bla-antagonist-p1/tox21-gr-hela-bla-agonist-p1	GLUCOCORTICOID RESISTANCE, GENERALIZED; GCCR
12	[KNN_1, KNN_2, KNN_3, RF_1, RF_2, RF_3, SVC_1, SVC_2, SVC_3, XGB_1, XGB_2, XGB_3]	'NR3C1'	1310709-74-0	tox21-gr-hela-bla-antagonist-p1/tox21-gr-hela-bla-agonist-p1	GLUCOCORTICOID RESISTANCE, GENERALIZED; GCCR
12	[KNN_1, KNN_2, KNN_3, RF_1, RF_2, RF_3, SVC_1, SVC_2, SVC_3, XGB_1, XGB_2, XGB_3]	'NR3C1'	59198-70-8	tox21-gr-hela-bla-antagonist-p1/tox21-gr-hela-bla-agonist-p1	GLUCOCORTICOID RESISTANCE, GENERALIZED; GCCR
10	[KNN_2, RF_1, RF_2, RF_3, SVC_1, SVC_2, SVC_3, XGB_1, XGB_2, XGB_3]	'SHBG'	10161-33-8		NA
6	[SVC_1, SVC_2, SVC_3, XGB_1, XGB_2, XGB_3]	'ACHE'	102518-79-6	tox21-ache-p3	YT BLOOD GROUP ANTIGEN
6	[RF_1, RF_3, SVC_3, XGB_1, XGB_2, XGB_3]	ADRB3'	32266-10-7		OBESITY
6	[SVC_1, SVC_2, SVC_3, XGB_1, XGB_2, XGB_3]	DRD4'	75444-65-4		ATTENTION DEFICIT-HYPERACTIVITY DISORDER; ADHD
6	[KNN_1, KNN_3, RF_1, RF_3, XGB_1, XGB_2]	HTR2A'	75859-03-9		Alcohol dependence, Anorexia nervosa, Major depressive disorder, Obsessive-compulsive disorder, Schizophrenia, Seasonal affective disorder
6	[KNN_1, KNN_3, RF_2, XGB_1, XGB_2, XGB_3]	HTR2C'	75859-03-9		NA
6	[KNN_2, RF_1, SVC_1, SVC_2, SVC_3, XGB_2]	'NR3C1'	152-58-9	tox21-gr-hela-bla-antagonist-p1/tox21-gr-hela-bla-agonist-p1	GLUCOCORTICOID RESISTANCE, GENERALIZED; GCCR
6	[SVC_1, SVC_2, SVC_3, XGB_1, XGB_2, XGB_3]	SLC6A4'	486-12-4		Anxiety-related personality traits / Obsessive-compulsive disorder
5	[SVC_1, SVC_2, SVC_3, XGB_1, XGB_3]	CYP2D6'	124937-51-5	tox21-p450-2d6-p1	DRUG METABOLISM, POOR, CYP2D6-RELATED
5	[SVC_1, SVC_2, SVC_3, XGB_1, XGB_3]	'DRD2'	75444-65-4	tox21-drd2-agonist-p1/tox21-drd2-antagonist-p1	NA
5	[SVC_1, SVC_2, SVC_3, XGB_1, XGB_2]	'DRD3'	75444-65-4		Essential tremor, hereditary, 1/ SCHIZOPHRENIA
5	[KNN_1, KNN_2, KNN_3, XGB_1, XGB_2]	'NR3C1'	2919-66-6	tox21-gr-hela-bla-antagonist-p1/tox21-gr-hela-bla-agonist-p1	GLUCOCORTICOID RESISTANCE, GENERALIZED; GCCR
4	[SVC_1, SVC_2, SVC_3, XGB_1]	'DRD1'	440-17-5		NA
4	[KNN_2, RF_1, XGB_2, XGB_3]	'HTR2A'	29216-28-2		Alcohol dependence, Anorexia nervosa, Major depressive disorder, Obsessive-compulsive disorder, Schizophrenia, Seasonal affective disorder
4	[SVC_3, XGB_1, XGB_2, XGB_3]	HTR2B'	136434-34-9		NA
4	[RF_1, XGB_1, XGB_2, XGB_3]	HTR6'	17321-77-6		NA
4	[SVC_1, SVC_2, SVC_3, XGB_1]	'HTR7'	2058-52-8		NA
4	[RF_1, XGB_1, XGB_2, XGB_3]	'KCNH2'	75859-03-9	tox21-herg-u2os-p1	Long QT syndrome 2/ Short QT syndrome 1
3	[RF_2, SVC_3, XGB_3]	'ADRA1A'	32266-10-7		NA
3	[SVC_1, SVC_2, SVC_3]	ADRA2A'	32266-10-7		LIPODYSTROPHY, FAMILIAL PARTIAL, TYPE 8; FPLD8
3	[XGB_1, XGB_2, XGB_3]	'ADRA2A'	364-62-5		LIPODYSTROPHY, FAMILIAL PARTIAL, TYPE 8; FPLD8
3	[XGB_1, XGB_2, XGB_3]	'ADRA2A'	75859-03-9		LIPODYSTROPHY, FAMILIAL PARTIAL, TYPE 8; FPLD8
3	[XGB_1, XGB_2, XGB_3]	'ADRB1'	7361-61-7		RESTING HEART RATE, VARIATION IN
3	[SVC_1, SVC_2, SVC_3]	'AR'	90-51-7	tox21-ar-bla-antagonist-p1/tox21-ar-bla-agonist-p1/tox21-ar-mda-kb2-luc-agonist-p3/tox21-ar-mda-kb2-luc-agonist-p1	Prostate cancer, Androgen insensitivity,Androgen insensitivity, partial, with or without breast cancer,Hypospadias 1, X-linked, Spinal and bulbar muscular atrophy, X-linked 1
3	[SVC_1, SVC_2, SVC_3]	'CALM1'	75859-03-9		Long QT syndrome 14, Ventricular tachycardia, catecholaminergic polymorphic, 4
3	[SVC_1, SVC_2, SVC_3]	'CHRM5'	62-51-1		NA
3	[SVC_1, SVC_2, SVC_3]	'CYP19A1'	25371-96-4		Aromatase deficiency, Aromatase excess syndrome
3	[SVC_1, SVC_2, SVC_3]	'CYP1A2'	81-14-1	tox21-p450-1a2-p1	NA
3	[SVC_1, SVC_2, SVC_3]	'CYP2D6'	1217457-81-2	tox21-p450-2d6-p1	DRUG METABOLISM, POOR, CYP2D6-RELATED
3	[RF_1, XGB_2, XGB_3]	'CYP2D6'	17321-77-6	tox21-p450-2d6-p1	DRUG METABOLISM, POOR, CYP2D6-RELATED
3	[KNN_1, KNN_2, KNN_3]	'CYP2D6'	303-49-1	tox21-p450-2d6-p1	DRUG METABOLISM, POOR, CYP2D6-RELATED
3	[SVC_2, SVC_3, XGB_1]	'DRD2'	2753-45-9	tox21-drd2-agonist-p1/tox21-drd2-antagonist-p1	NA
3	[XGB_1, XGB_2, XGB_3]	'DRD2'	33032-12-1	tox21-drd2-agonist-p1/tox21-drd2-antagonist-p1(LOPAC Library)	NA
3	[XGB_1, XGB_2, XGB_3]	'DRD2'	911-45-5	tox21-drd2-agonist-p1/tox21-drd2-antagonist-p1	NA
3	[XGB_1, XGB_2, XGB_3]	'DRD2'	959-24-0	tox21-drd2-agonist-p1/tox21-drd2-antagonist-p1	NA
3	[SVC_3, XGB_1, XGB_2]	'DRD3'	440-17-5		Essential tremor, hereditary, 1/ SCHIZOPHRENIA
3	[SVC_1, SVC_2, SVC_3]	'DRD4'	2753-45-9		ATTENTION DEFICIT-HYPERACTIVITY DISORDER; ADHD
3	[KNN_1, KNN_2, KNN_3]	HRH1'	1553-34-0		NA
3	[KNN_1, KNN_2, KNN_3]	'HRH1'	20229-30-5		NA
3	[KNN_1, KNN_2, KNN_3]	'HRH1'	33414-30-1		NA
3	[SVC_1, SVC_2, SVC_3]	HTR1A'	2058-52-8		Periodic fever, menstrual cycle dependent
3	[XGB_1, XGB_2, XGB_3]	'HTR1A'	33032-12-1		Periodic fever, menstrual cycle dependent
3	[SVC_1, SVC_2, SVC_3]	'HTR1E'	2058-52-8		NA
3	[SVC_1, SVC_2, SVC_3]	'HTR1F'	2058-52-8		NA
3	[KNN_1, KNN_2, KNN_3]	'HTR2A'	1098-60-8		Alcohol dependence, Anorexia nervosa, Major depressive disorder, Obsessive-compulsive disorder, Schizophrenia, Seasonal affective disorder
3	[KNN_1, KNN_2, KNN_3]	'HTR2A'	1553-34-0		Alcohol dependence, Anorexia nervosa, Major depressive disorder, Obsessive-compulsive disorder, Schizophrenia, Seasonal affective disorder
3	[XGB_1, XGB_2, XGB_3]	'HTR2A'	2062-77-3		Alcohol dependence, Anorexia nervosa, Major depressive disorder, Obsessive-compulsive disorder, Schizophrenia, Seasonal affective disorder
3	[KNN_1, KNN_2, KNN_3]	'HTR2A'	289716-94-5		Alcohol dependence, Anorexia nervosa, Major depressive disorder, Obsessive-compulsive disorder, Schizophrenia, Seasonal affective disorder
3	[XGB_1, XGB_2, XGB_3]	'HTR2A'	33032-12-1		Alcohol dependence, Anorexia nervosa, Major depressive disorder, Obsessive-compulsive disorder, Schizophrenia, Seasonal affective disorder
3	[KNN_1, KNN_2, KNN_3]	'HTR2A'	33414-30-1		Alcohol dependence, Anorexia nervosa, Major depressive disorder, Obsessive-compulsive disorder, Schizophrenia, Seasonal affective disorder
3	[XGB_1, XGB_2, XGB_3]	'HTR2A'	364-62-5		Alcohol dependence, Anorexia nervosa, Major depressive disorder, Obsessive-compulsive disorder, Schizophrenia, Seasonal affective disorder
3	[KNN_1, KNN_2, KNN_3]	'HTR2A'	4789-68-8		Alcohol dependence, Anorexia nervosa, Major depressive disorder, Obsessive-compulsive disorder, Schizophrenia, Seasonal affective disorder
3	[KNN_1, KNN_2, KNN_3]	'HTR2A'	848-53-3		Alcohol dependence, Anorexia nervosa, Major depressive disorder, Obsessive-compulsive disorder, Schizophrenia, Seasonal affective disorder
3	[SVC_1, SVC_2, SVC_3]	'HTR2B'	NOCAS_48895		NA
3	[KNN_1, KNN_2, KNN_3]	'HTR2C'	289716-94-5		NA
3	[KNN_1, KNN_2, KNN_3]	'HTR2C'	33414-30-1		NA
3	[SVC_1, SVC_2, SVC_3]	'HTR2C'	64057-70-1		NA
3	[KNN_1, KNN_2, KNN_3]	'HTR2C'	848-53-3		NA
3	[SVC_1, SVC_2, SVC_3]	'HTR6'	2058-52-8		NA
3	[SVC_1, SVC_2, SVC_3]	'HTR6'	NOCAS_48895		NA
3	[RF_2, XGB_1, XGB_2]	'KCNH2'	17321-77-6	tox21-herg-u2os-p1	Long QT syndrome 2/ Short QT syndrome 1
3	[SVC_1, SVC_2, SVC_3]	'KCNH2'	486-12-4	tox21-herg-u2os-p1	Long QT syndrome 2/ Short QT syndrome 1
3	[XGB_1, XGB_2, XGB_3]	'KCNH2'	71119-11-4	tox21-herg-u2os-p1	Long QT syndrome 2/ Short QT syndrome 1
3	[KNN_1, KNN_2, KNN_3]	'NR3C1'	49697-38-3	tox21-gr-hela-bla-antagonist-p1/tox21-gr-hela-bla-agonist-p1	GLUCOCORTICOID RESISTANCE, GENERALIZED; GCCR
3	[SVC_1, SVC_2, SVC_3]	'PPARG'	90-51-7	tox21-pparg-bla-antagonist-p1/tox21-pparg-bla-agonist-p1	Obesity, resistance to/Diabetes, type 2/Carotid intimal medial thickness 1/ Insulin resistance, severe, digenic/ Lipodystrophy, familial partial, type 3/ Obesity, severe
3	[XGB_1, XGB_2, XGB_3]	'PTGS1'	50892-23-4		NA
3	[XGB_1, XGB_2, XGB_3]	'PTGS2'	50892-23-4		NA
3	[SVC_1, SVC_2, SVC_3]	'SHBG'	2668-66-8		NA
3	[SVC_1, SVC_2, SVC_3]	'SLC6A4'	124937-51-5		Anxiety-related personality traits / Obsessive-compulsive disorder
3	[SVC_2, SVC_3, XGB_3]	'SLC6A4'	15930-66-2		Anxiety-related personality traits / Obsessive-compulsive disorder
2	[XGB_2, XGB_3]	'ADRA1D'	120011-70-3		NA
2	[XGB_2, XGB_3]	'ADRA1D'	2062-77-3		NA
2	[XGB_1, XGB_3]	'ADRA1D'	33032-12-1		NA
2	[XGB_2, XGB_3]	'ADRA2A'	139233-53-7		LIPODYSTROPHY, FAMILIAL PARTIAL, TYPE 8; FPLD8
2	[XGB_1, XGB_2]	ADRA2B'	364-62-5		NA
2	[XGB_1, XGB_2]	ADRA2C'	139233-53-7		Congestive heart failure and beta-blocker response, modifier of
2	[XGB_1, XGB_3]	'ADRB2'	63-56-9		Beta-2-adrenoreceptor agonist, reduced response to
2	[XGB_1, XGB_2]	'ADRB3'	5874-97-5		OBESITY
2	[RF_2, XGB_3]	'AR'	10161-33-8	tox21-ar-bla-antagonist-p1/tox21-ar-bla-agonist-p1/tox21-ar-mda-kb2-luc-agonist-p3/tox21-ar-mda-kb2-luc-agonist-p1	Prostate cancer, Androgen insensitivity,Androgen insensitivity, partial, with or without breast cancer,Hypospadias 1, X-linked, Spinal and bulbar muscular atrophy, X-linked 1
2	[KNN_1, KNN_3]	'AR'	1239-29-8	tox21-ar-bla-antagonist-p1/tox21-ar-bla-agonist-p1/tox21-ar-mda-kb2-luc-agonist-p3/tox21-ar-mda-kb2-luc-agonist-p1	Prostate cancer, Androgen insensitivity,Androgen insensitivity, partial, with or without breast cancer,Hypospadias 1, X-linked, Spinal and bulbar muscular atrophy, X-linked 1
2	[XGB_1, XGB_2]	'AR'	14587-50-9	tox21-ar-bla-antagonist-p1/tox21-ar-bla-agonist-p1/tox21-ar-mda-kb2-luc-agonist-p3/tox21-ar-mda-kb2-luc-agonist-p1	Prostate cancer, Androgen insensitivity,Androgen insensitivity, partial, with or without breast cancer,Hypospadias 1, X-linked, Spinal and bulbar muscular atrophy, X-linked 1
2	[XGB_2, XGB_3]	'AR'	6385-02-0	tox21-ar-bla-antagonist-p1/tox21-ar-bla-agonist-p1/tox21-ar-mda-kb2-luc-agonist-p3/tox21-ar-mda-kb2-luc-agonist-p1	Prostate cancer, Androgen insensitivity,Androgen insensitivity, partial, with or without breast cancer,Hypospadias 1, X-linked, Spinal and bulbar muscular atrophy, X-linked 1
2	[XGB_1, XGB_3]	'CHRM1'	14984-68-0		NA
2	[XGB_1, XGB_2]	'CHRM2'	486-12-4		NA
2	[SVC_2, SVC_3]	'CYP1A2'	15930-66-2	tox21-p450-1a2-p1	NA
2	[XGB_1, XGB_3]	'CYP1A2'	31431-39-7	tox21-p450-1a2-p1	NA
2	[XGB_2, XGB_3]	'CYP1A2'	60-87-7	tox21-p450-1a2-p1	NA
2	[SVC_3, XGB_1]	CYP2C19'	60628-96-8	tox21-p450-2c19-p1	DRUG METABOLISM, POOR, CYP2C19-RELATED
2	[SVC_1, SVC_2]	'CYP2C9'	60628-96-8	tox21-p450-2c9-p1	Tolbutamide poor metabolizer, Warfarin sensitivity
2	[XGB_2, XGB_3]	'CYP2D6'	1104-22-9	tox21-p450-2d6-p1	DRUG METABOLISM, POOR, CYP2D6-RELATED
2	[XGB_1, XGB_3]	'CYP2D6'	113-92-8	tox21-p450-2d6-p1	DRUG METABOLISM, POOR, CYP2D6-RELATED
2	[XGB_2, XGB_3]	'CYP2D6'	14587-50-9	tox21-p450-2d6-p1	DRUG METABOLISM, POOR, CYP2D6-RELATED
2	[XGB_2, XGB_3]	'CYP2D6'	65576-45-6	tox21-p450-2d6-p1	DRUG METABOLISM, POOR, CYP2D6-RELATED
2	[KNN_3, XGB_3]	'CYP2D6'	75859-03-9	tox21-p450-2d6-p1	DRUG METABOLISM, POOR, CYP2D6-RELATED
2	[XGB_1, XGB_2]	'CYP2D6'	82186-77-4	tox21-p450-2d6-p1	DRUG METABOLISM, POOR, CYP2D6-RELATED
2	[XGB_2, XGB_3]	'CYP2D6'	NOCAS_48895	tox21-p450-2d6-p1	DRUG METABOLISM, POOR, CYP2D6-RELATED
2	[XGB_2, XGB_3]	'DRD1'	33032-12-1		NA
2	[SVC_2, SVC_3]	'DRD3'	2058-52-8		Essential tremor, hereditary, 1/ SCHIZOPHRENIA
2	[SVC_2, SVC_3]	'DRD3'	2753-45-9		Essential tremor, hereditary, 1/ SCHIZOPHRENIA
2	[XGB_1, XGB_2]	'GABRG2'	150375-75-0		Developmental and epileptic encephalopathy 92
2	[KNN_1, KNN_2]	'HRH1'	15574-96-6		NA
2	[XGB_2, XGB_3]	'HRH1'	1617-90-9		NA
2	[KNN_1, KNN_3]	'HRH1'	3416-26-0		NA
2	[KNN_1, KNN_3]	'HRH1'	521-78-8		NA
2	[XGB_2, XGB_3]	'HRH1'	75859-03-9		NA
2	[XGB_1, XGB_2]	'HTR1A'	2062-77-3		Periodic fever, menstrual cycle dependent
2	[SVC_1, SVC_3]	HTR1B'	2058-52-8		NA
2	[SVC_2, SVC_3]	'HTR1D'	2058-52-8		NA
2	[XGB_1, XGB_2]	'HTR2A'	113-92-8		Alcohol dependence, Anorexia nervosa, Major depressive disorder, Obsessive-compulsive disorder, Schizophrenia, Seasonal affective disorder
2	[XGB_1, XGB_2]	'HTR2A'	64057-70-1		Alcohol dependence, Anorexia nervosa, Major depressive disorder, Obsessive-compulsive disorder, Schizophrenia, Seasonal affective disorder
2	[XGB_2, XGB_3]	'HTR2A'	911-45-5		Alcohol dependence, Anorexia nervosa, Major depressive disorder, Obsessive-compulsive disorder, Schizophrenia, Seasonal affective disorder
2	[SVC_1, SVC_2]	'HTR2A'	NOCAS_48895		Alcohol dependence, Anorexia nervosa, Major depressive disorder, Obsessive-compulsive disorder, Schizophrenia, Seasonal affective disorder
2	[KNN_1, KNN_3]	'HTR2C'	1098-60-8		NA
2	[XGB_2, XGB_3]	'HTR2C'	364-62-5		NA
2	[XGB_1, XGB_2]	'HTR2C'	4093-35-0		NA
2	[XGB_1, XGB_3]	'KCNH2'	60-87-7	tox21-herg-u2os-p1	Long QT syndrome 2/ Short QT syndrome 1
2	[XGB_1, XGB_2]	'KCNH2'	NOCAS_47381	tox21-herg-u2os-p1	Long QT syndrome 2/ Short QT syndrome 1
2	[SVC_1, SVC_3]	OPRM1'	34681-23-7	OPRM_data from Ruili	NA
2	[XGB_2, XGB_3]	'PTGS1'	518-47-8		NA
2	[SVC_2, SVC_3]	'PTGS2'	90-51-7		NA
2	[KNN_1, KNN_3]	'SHBG'	434-07-1		NA
2	[XGB_1, XGB_2]	'SIGMAR1'	486-12-4		Amyotrophic lateral sclerosis 16, juvenile/ Neuronopathy, distal hereditary motor, autosomal recessive 2
2	[XGB_1, XGB_2]	'SLC6A2'	486-12-4		Orthostatic intolerance
2	[XGB_1, XGB_3]	'SLC6A3'	486-12-4		Nicotine dependence, protection against/ Parkinsonism-dystonia, infantile, 1
2	[XGB_1, XGB_3]	'SLC6A4'	75859-03-9		Anxiety-related personality traits / Obsessive-compulsive disorder
1	[XGB_3]	ADORA3'	132539-06-1		NA
1	[XGB_1]	'ADRA1A'	364-62-5		NA
1	[XGB_3]	'ADRA1B'	2753-45-9		NA
1	[XGB_3]	'ADRA1D'	71119-11-4		NA
1	[XGB_1]	'ADRA2A'	136434-34-9		LIPODYSTROPHY, FAMILIAL PARTIAL, TYPE 8; FPLD8
1	[XGB_3]	'ADRA2A'	17321-77-6		LIPODYSTROPHY, FAMILIAL PARTIAL, TYPE 8; FPLD8
1	[XGB_2]	'ADRA2A'	2062-77-3		LIPODYSTROPHY, FAMILIAL PARTIAL, TYPE 8; FPLD8
1	[XGB_3]	'ADRA2B'	118499-70-0		NA
1	[XGB_3]	'ADRA2B'	71119-11-4		NA
1	[XGB_1]	'ADRA2C'	113-42-8		Congestive heart failure and beta-blocker response, modifier of
1	[XGB_1]	'ADRA2C'	85798-08-9		Congestive heart failure and beta-blocker response, modifier of
1	[XGB_3]	'ADRB2'	3753-81-9		Beta-2-adrenoreceptor agonist, reduced response to
1	[SVC_1]	'AOX1'	17321-77-6		NA
1	[SVC_1]	'AOX1'	75859-03-9		NA
1	[XGB_3]	'AR'	27323-41-7	tox21-ar-bla-antagonist-p1/tox21-ar-bla-agonist-p1/tox21-ar-mda-kb2-luc-agonist-p3/tox21-ar-mda-kb2-luc-agonist-p1	Prostate cancer, Androgen insensitivity,Androgen insensitivity, partial, with or without breast cancer,Hypospadias 1, X-linked, Spinal and bulbar muscular atrophy, X-linked 1
1	[KNN_2]	'AR'	434-07-1	tox21-ar-bla-antagonist-p1/tox21-ar-bla-agonist-p1/tox21-ar-mda-kb2-luc-agonist-p3/tox21-ar-mda-kb2-luc-agonist-p1	Prostate cancer, Androgen insensitivity,Androgen insensitivity, partial, with or without breast cancer,Hypospadias 1, X-linked, Spinal and bulbar muscular atrophy, X-linked 1
1	[XGB_1]	'AR'	NOCAS_47381	tox21-ar-bla-antagonist-p1/tox21-ar-bla-agonist-p1/tox21-ar-mda-kb2-luc-agonist-p3/tox21-ar-mda-kb2-luc-agonist-p1	Prostate cancer, Androgen insensitivity,Androgen insensitivity, partial, with or without breast cancer,Hypospadias 1, X-linked, Spinal and bulbar muscular atrophy, X-linked 1
1	[SVC_2]	'BCHE'	102518-79-6	0/4/0	ACHOLINESTERASEMIA PSEUDOCHOLINESTERASE DEFICIENCY
1	[XGB_2]	'C5'	775304-57-9		ECULIZUMAB, POOR RESPONSE TO, COMPLEMENT COMPONENT 5 DEFICIENCY; C5D
1	[XGB_3]	CA1'	97-74-5		NA
1	[XGB_3]	'CA12'	97-77-8		Hyperchlorhidrosis, isolated
1	[XGB_2]	CA2'	971-15-3		Osteopetrosis, autosomal recessive 3, with renal tubular acidosis
1	[XGB_3]	'CA6'	68-11-1		NA
1	[XGB_3]	'CHRM1'	37661-08-8		NA
1	[XGB_2]	'CHRM2'	33032-12-1		NA
1	[XGB_3]	'CHRM3'	33032-12-1		Prune belly syndrome
1	[XGB_3]	'CYP1A2'	775304-57-9	tox21-p450-1a2-p1	NA
1	[XGB_2]	'CYP1A2'	84-65-1	tox21-p450-1a2-p1	NA
1	[XGB_3]	'CYP2D6'	298-57-7	tox21-p450-2d6-p1	DRUG METABOLISM, POOR, CYP2D6-RELATED
1	[KNN_3]	'CYP2D6'	33414-30-1	tox21-p450-2d6-p1	DRUG METABOLISM, POOR, CYP2D6-RELATED
1	[XGB_2]	'CYP2D6'	486-12-4	tox21-p450-2d6-p1	DRUG METABOLISM, POOR, CYP2D6-RELATED
1	[XGB_2]	'CYP2D6'	911-45-5	tox21-p450-2d6-p1	DRUG METABOLISM, POOR, CYP2D6-RELATED
1	[XGB_2]	'DRD1'	75859-03-9		NA
1	[XGB_1]	'DRD3'	2062-77-3		Essential tremor, hereditary, 1/ SCHIZOPHRENIA
1	[XGB_3]	'DRD3'	33032-12-1		Essential tremor, hereditary, 1/ SCHIZOPHRENIA
1	[XGB_1]	'DRD3'	4093-35-0		Essential tremor, hereditary, 1/ SCHIZOPHRENIA
1	[XGB_3]	'DRD3'	75859-03-9		Essential tremor, hereditary, 1/ SCHIZOPHRENIA
1	[XGB_1]	'DRD3'	964-52-3		Essential tremor, hereditary, 1/ SCHIZOPHRENIA
1	[XGB_3]	'DRD4'	113-42-8		ATTENTION DEFICIT-HYPERACTIVITY DISORDER; ADHD
1	[SVC_3]	'DRD4'	2058-52-8		ATTENTION DEFICIT-HYPERACTIVITY DISORDER; ADHD
1	[XGB_2]	ESR1'	26538-44-3	tox21-er-luc-bg1-4e2-antagonist-p1	MIGRAINE WITH OR WITHOUT AURA, SUSCEPTIBILITY TO, 1/ Myocardial infarction, susceptibility to/ Breast cancer, somatic/ Estrogen resistance
1	[XGB_1]	'GABRB2'	150375-75-0		Developmental and epileptic encephalopathy 92
1	[KNN_3]	'HRH1'	1098-60-8		NA
1	[KNN_3]	'HRH1'	1225-55-4		NA
1	[SVC_1]	'HRH1'	63-56-9		NA
1	[XGB_2]	'HTR1A'	14984-68-0		Periodic fever, menstrual cycle dependent
1	[XGB_3]	'HTR1A'	29216-28-2		Periodic fever, menstrual cycle dependent
1	[XGB_1]	'HTR1A'	4093-35-0		Periodic fever, menstrual cycle dependent
1	[XGB_2]	'HTR1A'	60-87-7		Periodic fever, menstrual cycle dependent
1	[XGB_3]	'HTR1E'	101477-54-7		NA
1	[KNN_3]	'HTR2A'	1225-55-4		Alcohol dependence, Anorexia nervosa, Major depressive disorder, Obsessive-compulsive disorder, Schizophrenia, Seasonal affective disorder
1	[KNN_2]	'HTR2A'	169293-50-9		Alcohol dependence, Anorexia nervosa, Major depressive disorder, Obsessive-compulsive disorder, Schizophrenia, Seasonal affective disorder
1	[XGB_2]	'HTR2A'	2508-72-7		Alcohol dependence, Anorexia nervosa, Major depressive disorder, Obsessive-compulsive disorder, Schizophrenia, Seasonal affective disorder
1	[XGB_3]	'HTR2A'	298-57-7		Alcohol dependence, Anorexia nervosa, Major depressive disorder, Obsessive-compulsive disorder, Schizophrenia, Seasonal affective disorder
1	[XGB_2]	'HTR2A'	4093-35-0		Alcohol dependence, Anorexia nervosa, Major depressive disorder, Obsessive-compulsive disorder, Schizophrenia, Seasonal affective disorder
1	[XGB_3]	'HTR2A'	6724-53-4		Alcohol dependence, Anorexia nervosa, Major depressive disorder, Obsessive-compulsive disorder, Schizophrenia, Seasonal affective disorder
1	[XGB_2]	'HTR2A'	964-52-3		Alcohol dependence, Anorexia nervosa, Major depressive disorder, Obsessive-compulsive disorder, Schizophrenia, Seasonal affective disorder
1	[XGB_1]	'HTR2B'	33032-12-1		NA
1	[KNN_2]	'HTR2C'	29216-28-2		NA
1	[XGB_1]	'HTR2C'	33032-12-1		NA
1	[XGB_1]	'HTR6'	440-17-5		NA
1	[XGB_1]	'HTR7'	60-87-7		NA
1	[XGB_1]	'KCNH2'	129-03-3	tox21-herg-u2os-p1	Long QT syndrome 2/ Short QT syndrome 1
1	[SVC_3]	'KCNH2'	133454-47-4	tox21-herg-u2os-p1	Long QT syndrome 2/ Short QT syndrome 1
1	[SVC_3]	'KCNH2'	2753-45-9	tox21-herg-u2os-p1	Long QT syndrome 2/ Short QT syndrome 1
1	[KNN_3]	'KCNH2'	521-78-8	tox21-herg-u2os-p1	Long QT syndrome 2/ Short QT syndrome 1
1	[XGB_1]	'KCNH2'	553-08-2	tox21-herg-u2os-p1	Long QT syndrome 2/ Short QT syndrome 1
1	[KNN_2]	'NR3C1'	56-47-3	tox21-gr-hela-bla-antagonist-p1/tox21-gr-hela-bla-agonist-p1	GLUCOCORTICOID RESISTANCE, GENERALIZED; GCCR
1	[KNN_2]	'NR3C1'	76-43-7	tox21-gr-hela-bla-antagonist-p1/tox21-gr-hela-bla-agonist-p1	GLUCOCORTICOID RESISTANCE, GENERALIZED; GCCR
1	[XGB_3]	'OPRM1'	113-42-8	OPRM_data from Ruili	NA
1	[SVC_3]	PPARA'	112529-15-4		NA
1	[SVC_1]	'PPARG'	119-40-4	tox21-pparg-bla-antagonist-p1/tox21-pparg-bla-agonist-p1	Obesity, resistance to/Diabetes, type 2/Carotid intimal medial thickness 1/ Insulin resistance, severe, digenic/ Lipodystrophy, familial partial, type 3/ Obesity, severe
1	[XGB_3]	'PTGS1'	113136-77-9		NA
1	[SVC_2]	'PTGS1'	119-40-4		NA
1	[XGB_1]	'PTGS1'	136-45-8		NA
1	[XGB_3]	'PTGS1'	389-08-2		NA
1	[SVC_2]	'PTGS1'	90-51-7		NA
1	[XGB_3]	'PTGS1'	94-81-5		NA
1	[SVC_2]	'PTGS2'	119-40-4		NA
1	[XGB_2]	'PTGS2'	136-45-8		NA
1	[XGB_2]	'PTGS2'	505-52-2		NA
1	[XGB_3]	'PTGS2'	518-47-8		NA
1	[XGB_1]	'PTGS2'	94-81-5		NA
1	[XGB_3]	'PTGS2'	94-82-6		NA
1	[XGB_2]	'SI'	33032-12-1		Sucrase-isomaltase deficiency, congenital
1	[XGB_3]	'SI'	NOCAS_47381		Sucrase-isomaltase deficiency, congenital
1	[XGB_2]	'SIGMAR1'	1104-22-9		Amyotrophic lateral sclerosis 16, juvenile/ Neuronopathy, distal hereditary motor, autosomal recessive 2
1	[XGB_2]	'SIGMAR1'	NOCAS_47381		Amyotrophic lateral sclerosis 16, juvenile/ Neuronopathy, distal hereditary motor, autosomal recessive 2
1	[SVC_3]	'SLC6A4'	1217457-81-2		Anxiety-related personality traits / Obsessive-compulsive disorder
1	[XGB_2]	'SLC6A4'	129-03-3		Anxiety-related personality traits / Obsessive-compulsive disorder
1	[SVC_2]	'SLC6A4'	1617-90-9		Anxiety-related personality traits / Obsessive-compulsive disorder
1	[XGB_3]	SLCO1B1'	27072-45-3		Hyperbilirubinemia, Rotor type, digenic

## Sheet: Sheet3
interest_gene_targets	Rare Disease Record	OMIM Number
ACHE'	YT BLOOD GROUP ANTIGEN	OMIM: 112100
ADORA3'	NA	NA
ADRA1A'	NA	NA
'ADRA1A'
'ADRA1B'	NA	NA
'ADRA1D'	NA	NA
'ADRA1D'
'ADRA1D'
'ADRA1D'
ADRA2A'	LIPODYSTROPHY, FAMILIAL PARTIAL, TYPE 8; FPLD8	OMIM: 620679
'ADRA2A'
'ADRA2A'
'ADRA2A'
'ADRA2A'
'ADRA2A'
'ADRA2A'
ADRA2B'	NA	NA
'ADRA2B'
'ADRA2B'
ADRA2C'	NA	NA
'ADRA2C'
'ADRA2C'
ADRB1'	RESTING HEART RATE, VARIATION IN	OMIM: 607276
ADRB1'	SHORT SLEEP, FAMILIAL NATURAL, 2; FNSS2	OMIM: 618591
ADRB2'	NA	NA
'ADRB2'
'ADRB3'	NA	NA
'ADRB3'
AOX1'	NA	NA
'AOX1'
AR'	Spinal and bulbar muscular atrophy, X-linked 1	OMIM: 313700
AR'	Hypospadias 1, X-linked	OMIM: 30633
AR'	ANDROGEN INSENSITIVITY, PARTIAL; PAIS	OMIM: 312300
AR'	ANDROGEN INSENSITIVITY SYNDROME; AIS	OMIM: 300068
'AR'
'AR'
'AR'
'AR'
'AR'
'AR'
'AR'
'BCHE'	BUTYRYLCHOLINESTERASE DEFICIENCY; BCHED	OMIM: 617936
'C5'	ECULIZUMAB, POOR RESPONSE TO	OMIM: 615749
'C5'	COMPLEMENT COMPONENT 5 DEFICIENCY; C5D	OMIM: 609536
'CA1'	NA	NA
'CA12'	Hyperchlorhidrosis, isolated	OMIM: 143860
CA2'	Osteopetrosis, autosomal recessive 3, with renal tubular acidosis	OMIM: 259730
'CA6'	NA	NA
CALM1'	Long QT syndrome 14	OMIM: 616247
CALM1'	Ventricular tachycardia, catecholaminergic polymorphic, 4	OMIM: 614916
CHRM1'	NA	NA
'CHRM1'
'CHRM2'	NA	NA
'CHRM2'
'CHRM3'	PRUNE BELLY SYNDROME; PBS	OMIM:100100
'CHRM5'	NA	NA
CYP19A1'	AROMATASE DEFICIENCY	OMIM: 613546
CYP19A1'	Aromatase excess syndrome	OMIM: 139300
CYP1A2'	NA	NA
'CYP1A2'
'CYP1A2'
'CYP1A2'
'CYP1A2'
'CYP1A2'
CYP2C19'	NA	NA
CYP2C9'	COUMARIN RESISTANCE	OMIM: 12270
CYP2D6'	NA	NA
'CYP2D6'
'CYP2D6'
'CYP2D6'
'CYP2D6'
'CYP2D6'
'CYP2D6'
'CYP2D6'
'CYP2D6'
'CYP2D6'
'CYP2D6'
'CYP2D6'
'CYP2D6'
'CYP2D6'
'CYP2D6'
DRD1'	NA	NA
'DRD1'
'DRD1'
'DRD2'	NA	NA
'DRD2'
'DRD2'
'DRD2'
'DRD2'
'DRD3'	TREMOR, HEREDITARY ESSENTIAL, 1; ETM1	OMIM: 190300
'DRD3'
'DRD3'
'DRD3'
'DRD3'
'DRD3'
'DRD3'
'DRD3'
'DRD3'
'DRD4'	NA	NA
'DRD4'
'DRD4'
'DRD4'
'ESR1'	BREAST CANCER, FAMILIAL MALE, INCLUDED	OMIM: 114480
GABRB2'	Developmental and epileptic encephalopathy 92	OMIM: 617829
GABRG2'	Generalized epilepsy with febrile seizures plus, type 3	OMIM: 607681
GABRG2'	FEBRILE SEIZURES, FAMILIAL, 8; FEB8	OMIM: 607681
GABRG2'	DEVELOPMENTAL AND EPILEPTIC ENCEPHALOPATHY 74; DEE74	OMIM: 618396
HRH1'	NA	NA
'HRH1'
'HRH1'
'HRH1'
'HRH1'
'HRH1'
'HRH1'
'HRH1'
'HRH1'
'HRH1'
'HRH1'
HTR1A'	NA	NA
'HTR1A'
'HTR1A'
'HTR1A'
'HTR1A'
'HTR1A'
'HTR1A'
'HTR1B'	NA	NA
HTR1D'	NA	NA
'HTR1E'	NA	NA
'HTR1E'
'HTR1F'	NA	NA
HTR2A'	NA	NA
'HTR2A'
'HTR2A'
'HTR2A'
'HTR2A'
'HTR2A'
'HTR2A'
'HTR2A'
'HTR2A'
'HTR2A'
'HTR2A'
'HTR2A'
'HTR2A'
'HTR2A'
'HTR2A'
'HTR2A'
'HTR2A'
'HTR2A'
'HTR2A'
'HTR2A'
'HTR2A'
'HTR2A'
HTR2B'	NA	NA
'HTR2B'
'HTR2B'
HTR2C'	NA	NA
'HTR2C'
'HTR2C'
'HTR2C'
'HTR2C'
'HTR2C'
'HTR2C'
'HTR2C'
'HTR2C'
'HTR2C'
HTR6'	NA	NA
'HTR6'
'HTR6'
'HTR6'
'HTR7'	NA	NA
'HTR7'
'KCNH2'	LONG QT SYNDROME 2; LQT2	OMIM: 613688
'KCNH2'	SHORT QT SYNDROME 1; SQT1	OMIM: 609620
'KCNH2'
'KCNH2'
'KCNH2'
'KCNH2'
'KCNH2'
'KCNH2'
'KCNH2'
'KCNH2'
'KCNH2'
'KCNH2'
NR3C1'	GLUCOCORTICOID RESISTANCE, GENERALIZED; GCCR	OMIM: 615962
'NR3C1'
'NR3C1'
'NR3C1'
'NR3C1'
'NR3C1'
'NR3C1'
'NR3C1'
OPRM1'	NA	NA
'OPRM1'
PPARA'	NA	NA
'PPARG'	LIPODYSTROPHY, FAMILIAL PARTIAL, TYPE 3; FPLD3	OMIM: 604367
'PPARG'
PTGS1'	NA	NA
'PTGS1'
'PTGS1'
'PTGS1'
'PTGS1'
'PTGS1'
'PTGS1'
'PTGS1'
'PTGS2'	NA	NA
'PTGS2'
'PTGS2'
'PTGS2'
'PTGS2'
'PTGS2'
'PTGS2'
'PTGS2'
'SHBG'	NA	NA
'SHBG'
'SHBG'
'SI'	SUCRASE-ISOMALTASE DEFICIENCY, CONGENITAL; CSID	OMIM: 609845
'SI'
SIGMAR1'	AMYOTROPHIC LATERAL SCLEROSIS 16, JUVENILE; ALS16	OMIM: 614373
SIGMAR1'	NEURONOPATHY, DISTAL HEREDITARY MOTOR, AUTOSOMAL RECESSIVE 2; HMNR2	OMIM: 605726
'SIGMAR1'
'SIGMAR1'
SLC6A2'	ORTHOSTATIC INTOLERANCE	OMIM: 604715
SLC6A3'	PARKINSONISM-DYSTONIA 1, INFANTILE-ONSET; PKDYS1	OMIM: 613135
SLC6A4'	NA	NA
'SLC6A4'
'SLC6A4'
'SLC6A4'
'SLC6A4'
'SLC6A4'
'SLC6A4'
SLCO1B1'	HYPERBILIRUBINEMIA, ROTOR TYPE; HBLRR	OMIM: 237450
