# Supplementary material for: Novel target identification towards drug repurposing based on biological activity profiles
Source: PLoS One. 2025 May 6;20(5):e0319865. doi: 10.1371/journal.pone.0319865 (PMC12054903; doi:10.1371/journal.pone.0319865)
Supplement: Table S9 — (XLSX) [file pone.0319865.s009.xlsx]

## Sheet: Sheet1
Model	interest_gene_targets	StructureID	Assay_name(Protocal_name)	Assay outcome
[SVC_1, SVC_2, SVC_3, XGB_1, XGB_2, XGB_3]	'ACHE'	102518-79-6	tox21-ache-p3	active antagonist
[SVC_1, SVC_2, SVC_3]	'AR'	90-51-7	tox21-ar-bla-antagonist-p1/tox21-ar-bla-agonist-p1/tox21-ar-mda-kb2-luc-agonist-p3/tox21-ar-mda-kb2-luc-agonist-p1	inactive/inactive/inactive/inactive/inactive/inactive
[RF_2, XGB_3]	'AR'	10161-33-8	tox21-ar-bla-antagonist-p1/tox21-ar-bla-agonist-p1/tox21-ar-mda-kb2-luc-agonist-p3/tox21-ar-mda-kb2-luc-agonist-p1	inconclusive antagonist (cytotoxic)/active agonist/active agonist/active agonist/active agonist/active agonist
[KNN_1, KNN_3]	'AR'	1239-29-8	tox21-ar-bla-antagonist-p1/tox21-ar-bla-agonist-p1/tox21-ar-mda-kb2-luc-agonist-p3/tox21-ar-mda-kb2-luc-agonist-p1	inconclusive antagonist (cytotoxic)/active agonist/active agonist/active agonist/active agonist/active agonist
[XGB_1, XGB_2]	'AR'	14587-50-9	tox21-ar-bla-antagonist-p1/tox21-ar-bla-agonist-p1/tox21-ar-mda-kb2-luc-agonist-p3/tox21-ar-mda-kb2-luc-agonist-p1	inconclusive/inactive/inconclusive/inactive/inconclusive antagonist (cytotoxic)//inconclusive antagonist (cytotoxic)
[XGB_2, XGB_3]	'AR'	6385-02-0	tox21-ar-bla-antagonist-p1/tox21-ar-bla-agonist-p1/tox21-ar-mda-kb2-luc-agonist-p3/tox21-ar-mda-kb2-luc-agonist-p1	inactive/inactive/inactive/inactive/inactive/inactive
[XGB_3]	'AR'	27323-41-7	tox21-ar-bla-antagonist-p1/tox21-ar-bla-agonist-p1/tox21-ar-mda-kb2-luc-agonist-p3/tox21-ar-mda-kb2-luc-agonist-p1	inactive/inactive/inactive/inactive/inactive/inactive
[KNN_2]	'AR'	434-07-1	tox21-ar-bla-antagonist-p1/tox21-ar-bla-agonist-p1/tox21-ar-mda-kb2-luc-agonist-p3/tox21-ar-mda-kb2-luc-agonist-p1	inconclusive antagonist (cytotoxic)/active agonist/active agonist/active agonist/active agonist/active agonist
[XGB_1]	'AR'	NOCAS_47381	tox21-ar-bla-antagonist-p1/tox21-ar-bla-agonist-p1/tox21-ar-mda-kb2-luc-agonist-p3/tox21-ar-mda-kb2-luc-agonist-p1	inconclusive antagonist (cytotoxic)/active agonist/inactive/inactive/inconclusive antagonist (cytotoxic)//inconclusive antagonist (cytotoxic)
[SVC_2]	'BCHE'	102518-79-6	From Ruili	inactive
[SVC_1, SVC_2, SVC_3]	'CYP1A2'	81-14-1	tox21-p450-1a2-p1	active antagonist
[SVC_2, SVC_3]	'CYP1A2'	15930-66-2	tox21-p450-1a2-p1	active antagonist
[XGB_1, XGB_3]	'CYP1A2'	31431-39-7	tox21-p450-1a2-p1	active antagonist
[XGB_2, XGB_3]	'CYP1A2'	60-87-7	tox21-p450-1a2-p1	active antagonist
[XGB_3]	'CYP1A2'	775304-57-9	tox21-p450-1a2-p1	active antagonist
[XGB_2]	'CYP1A2'	84-65-1	tox21-p450-1a2-p1	active antagonist
[SVC_3, XGB_1]	'CYP2C19'	60628-96-8	tox21-p450-2c19-p1	active antagonist
[SVC_1, SVC_2]	'CYP2C9'	60628-96-8	tox21-p450-2c9-p1	active antagonist
[SVC_1, SVC_2, SVC_3, XGB_1, XGB_3]	'CYP2D6'	124937-51-5	tox21-p450-2d6-p1	active antagonist
[SVC_1, SVC_2, SVC_3]	'CYP2D6'	1217457-81-2	tox21-p450-2d6-p1	inconclusive antagonist
[RF_1, XGB_2, XGB_3]	'CYP2D6'	17321-77-6	tox21-p450-2d6-p1	active antagonist
[KNN_1, KNN_2, KNN_3]	'CYP2D6'	303-49-1	tox21-p450-2d6-p1	active antagonist
[XGB_2, XGB_3]	'CYP2D6'	1104-22-9	tox21-p450-2d6-p1	active antagonist
[XGB_1, XGB_3]	'CYP2D6'	113-92-8	tox21-p450-2d6-p1	active antagonist
[XGB_2, XGB_3]	'CYP2D6'	14587-50-9	tox21-p450-2d6-p1	active antagonist
[XGB_2, XGB_3]	'CYP2D6'	65576-45-6	tox21-p450-2d6-p1	active antagonist
[KNN_3, XGB_3]	'CYP2D6'	75859-03-9	tox21-p450-2d6-p1	active antagonist
[XGB_1, XGB_2]	'CYP2D6'	82186-77-4	tox21-p450-2d6-p1	active antagonist
[XGB_2, XGB_3]	'CYP2D6'	NOCAS_48895	tox21-p450-2d6-p1	active antagonist
[XGB_3]	'CYP2D6'	298-57-7	tox21-p450-2d6-p1	active antagonist
[KNN_3]	'CYP2D6'	33414-30-1	tox21-p450-2d6-p1	active antagonist
[XGB_2]	'CYP2D6'	486-12-4	tox21-p450-2d6-p1	active antagonist
[XGB_2]	'CYP2D6'	911-45-5	tox21-p450-2d6-p1	active antagonist
[SVC_1, SVC_2, SVC_3, XGB_1, XGB_3]	'DRD2'	75444-65-4	tox21-drd2-agonist-p1/tox21-drd2-antagonist-p1	inactive/active antagonist
[SVC_2, SVC_3, XGB_1]	'DRD2'	2753-45-9	tox21-drd2-agonist-p1/tox21-drd2-antagonist-p1	inactive/inactive
[XGB_1, XGB_2, XGB_3]	'DRD2'	33032-12-1	tox21-drd2-agonist-p1/tox21-drd2-antagonist-p1(LOPAC Library)	active antagonis
[XGB_1, XGB_2, XGB_3]	'DRD2'	911-45-5	tox21-drd2-agonist-p1/tox21-drd2-antagonist-p1	inactive/inconclusive antagonist
[XGB_1, XGB_2, XGB_3]	'DRD2'	959-24-0	tox21-drd2-agonist-p1/tox21-drd2-antagonist-p1	inactive/inactive
[XGB_2]	'ESR1'	26538-44-3	tox21-er-luc-bg1-4e2-antagonist-p1	active antagonist
[RF_1, XGB_1, XGB_2, XGB_3]	'KCNH2'	75859-03-9	tox21-herg-u2os-p1	active antagonist
[RF_2, XGB_1, XGB_2]	'KCNH2'	17321-77-6	tox21-herg-u2os-p1	active antagonist
[SVC_1, SVC_2, SVC_3]	'KCNH2'	486-12-4	tox21-herg-u2os-p1	active antagonist
[XGB_1, XGB_2, XGB_3]	'KCNH2'	71119-11-4	tox21-herg-u2os-p1	active antagonist
[XGB_1, XGB_3]	'KCNH2'	60-87-7	tox21-herg-u2os-p1	active antagonist
[XGB_1, XGB_2]	'KCNH2'	NOCAS_47381	tox21-herg-u2os-p1	active antagonist
[XGB_1]	'KCNH2'	129-03-3	tox21-herg-u2os-p1	active antagonist
[SVC_3]	'KCNH2'	133454-47-4	tox21-herg-u2os-p1	active antagonist
[SVC_3]	'KCNH2'	2753-45-9	tox21-herg-u2os-p1	active antagonist
[KNN_3]	'KCNH2'	521-78-8	tox21-herg-u2os-p1	active antagonist
[XGB_1]	'KCNH2'	553-08-2	tox21-herg-u2os-p1	active antagonist
[KNN_1, KNN_2, KNN_3, RF_1, RF_2, RF_3, SVC_1, SVC_2, SVC_3, XGB_1, XGB_2, XGB_3]	'NR3C1'	127-31-1	tox21-gr-hela-bla-antagonist-p1/tox21-gr-hela-bla-agonist-p1	active agonist
[KNN_1, KNN_2, KNN_3, RF_1, RF_2, RF_3, SVC_1, SVC_2, SVC_3, XGB_1, XGB_2, XGB_3]	'NR3C1'	1310709-74-0	tox21-gr-hela-bla-antagonist-p1/tox21-gr-hela-bla-agonist-p1	active agonist
[KNN_1, KNN_2, KNN_3, RF_1, RF_2, RF_3, SVC_1, SVC_2, SVC_3, XGB_1, XGB_2, XGB_3]	'NR3C1'	59198-70-8	tox21-gr-hela-bla-antagonist-p1/tox21-gr-hela-bla-agonist-p1	active agonist
[KNN_2, RF_1, SVC_1, SVC_2, SVC_3, XGB_2]	'NR3C1'	152-58-9	tox21-gr-hela-bla-antagonist-p1/tox21-gr-hela-bla-agonist-p1	active antagonist/active agonist
[KNN_1, KNN_2, KNN_3, XGB_1, XGB_2]	'NR3C1'	2919-66-6	tox21-gr-hela-bla-antagonist-p1/tox21-gr-hela-bla-agonist-p1	inconclusive antagonist/active agonist
[KNN_1, KNN_2, KNN_3]	'NR3C1'	49697-38-3	tox21-gr-hela-bla-antagonist-p1/tox21-gr-hela-bla-agonist-p1	inactive/active agonist
[KNN_2]	'NR3C1'	56-47-3	tox21-gr-hela-bla-antagonist-p1/tox21-gr-hela-bla-agonist-p1	active antagonist/inactive
[KNN_2]	'NR3C1'	76-43-7	tox21-gr-hela-bla-antagonist-p1/tox21-gr-hela-bla-agonist-p1	active antagonist/inactive
[SVC_1, SVC_2, SVC_3]	'PPARG'	90-51-7	tox21-pparg-bla-antagonist-p1/tox21-pparg-bla-agonist-p1	inactive (-0.6667)/inactive
[SVC_1]	'PPARG'	119-40-4	tox21-pparg-bla-antagonist-p1/tox21-pparg-bla-agonist-p1	inactive/inactive
